# Supplementary material for: Spatial-temporal variability of methane fluxes in lakes varying in latitude, area, and depth
Source: Heliyon. 2023 Jul 21;9(8):e18411. doi: 10.1016/j.heliyon.2023.e18411 (PMC10404696; doi:10.1016/j.heliyon.2023.e18411)
Supplement: Multimedia component 2 [file mmc2.xlsx]

## Sheet: Spatial CH4
			CH4 flux (μmol m-2 d-1)
Lakes	MaxDepth(m)	Area(km2)	Littoral	Profundal	Reference
Lake Kivu	485	2322	144	26	Borges et al.,2011
BB	1.2	36.3	10000	500	Bastviken et al.,2010
TR	2.5	71.4	6625	288	Bastviken et al.,2010
L1	2	0.06	1872	576	Bastviken et al.,2010
Presa	2.7		2593	864	Bastviken et al.,2010
Donghu Lake	4.8	27.9	1739.24	1358.86	Xing et al.,2005
Taihu Lake	3.3	2400	129.333	25	Xiao et al.,2017
Douglas Lake	26	115	59.38	17.19	Mosher et al.,2015
Untersee	45	63	1687.5	1250	Hofmann,2013
Lake Wuliangsu	4	35.16	24225	4826.25	Duan et al., 2005; Li et al.,2022
Lake Medo	1	1.6	52500	40500	Zhu et al.,2016
Lake Mendota	25.3	39.9	2500	800	Loken et al., 2019
Glan	22.8	73	2550	180	Bohlin & Nordqvist, 2021
Roxen	8	95	1300	180	Bohlin & Nordqvist, 2021
Lake Wohlen	18	2.5	7.95117	143.568	DelSontro et al.,2010
Lake Gerzensee	11	0.24	2619.48	10627.9	Schilder et al.,2016
Lake Kevaton	10.1	4.07	320	7877.14	Liikanen et al.,2002
Tube Dispenser	16.5	0.11	12106.9	488.313	Walter et al.,2006
Shuchi	11	0.06	8893.41	407.449	Walter et al.,2006
Långsjön	5	0.83	2260	965	Van Hardenbroek et al.,2012
Strandsjön	4	1.3	3735	880	Van Hardenbroek et al.,2012
Long	7.5	0.16	860	70	﻿Smith and Lewis, 1992
Pass	3.5	0.016	100	1760	﻿Smith and Lewis, 1992
Red Rock	1	0.021	5460	2940	﻿Smith and Lewis, 1992
Rainbow	1	0.01	2400	1800	﻿Smith and Lewis, 1992
Venasjön	10	0.681	475	1280	Hallgren & Åman, 2019
Parsen	7	0.138	365	510	Hallgren & Åman, 2019
Mondsee	13.8	68	18.26	1	Tomelleri et al.,2023
Kalterersee	1.4	5.6	47	113	Tomelleri et al.,2023
Zogglersee	66	1.43	1	1	Tomelleri et al.,2023
Lake Kivu	2322	485	144	26	Borges et al.,2011
Lake Kinneret	166	43	5205.48	3013.7	Schmid,2017
Lake Biwa	670.3	104		11.0377	Murase et al.,2003
Chaohu	770	4.5		147.57	Zhang et al.,2021
Lake Wohlen	2.5	18	30.554	750	DelSontro,2010
Douglas Lake	115	26	59.38	17.19	Mosher et al.,2015
Untersee	63	45	1687.5	1250	Hofmann,2013
Fuxianhu	1084	156	41.3	29.43	Miao et al., 2022

## Sheet: Seasonal CH4
Low-Latitude Lakes	MaxDepth (m)	Area (km2)	Seasons	CH4 Total flux (μmol m-2 d-1)	H/L	Reference			Mid-Latitude Lakes	Sampling month	Season	MaxDepth (m)	Area (km2)	CH4 Total flux (μmol m-2 d-1)	CH4 Diffusive flux (μmol m-2 d-1)	Reference			High-Latitude Lakes	Area (ha)	MaxDepth(m)	Icemelt_Flux(mmol m-2)	Icefree_Flux(mmol m-2	Percent contribution	Ebullition	Method	Reference
Lake Kivu	485	2322	High water	85	1.48472	Borges et al.,2011			Lake Biwa	1	Winter	104	670.3		3.41262	Murase et al.,2003			Mosquito Lake	1	2	1118.75	2280	32.9165	N		Phelps et al., 1998
			Low water	57.25						2	Winter				3.39368				A beaver pond	1	1.5	31	1072	2.81052	N		Kuhlbusch & Zepp, 1999
Chapultepec	2	0.028	Low water	34375	0.781818	Martinez-Cruz,2017				3	Spring				7.80402					1	1.5	68	1072	5.96491	Y
			High water	26875						4	Spring				8.66596				Beaver Pond Harp 4	3.8	1.5	68.75	293.75	18.9655	Y		Weyhenmeyer, 1999
Tezozo´moc	2	0.017	Low water	96250	0.454545	Martinez-Cruz,2017				5	Spring				9.76082				Keväton	407	10.1	16	487	3.18091	Y		Huttunen, 2003
			High water	43750						6	Summer				2.67856				Vehmasjarvi	41	18.7	0.7	27.98	2.44073	Y
A lake in southernPantanal			High water	14875	34	Alvalá & Kirchhoff, 2000				7	Summer				19.2176				Makijarvi	20	8.7	1.6	17.03	8.5883	Y
			Low water	437.5						8	Summer				9.35735				Williams	37	9.8	220	60	78.5714	N		Striegl & Michmerhuizen,1998
8 lakes in Amazon			High water	14446.2	4.24541	Devol,1990				9	Autumn				23.7788				Shingobee	65.5	10.7	260	160	61.9048	N
			Low water	3402.78						10	Autumn				20.755				Mekrijärvia	1200	3	10	80	11.1111	Y		Larmola et al., 2004/Juutinen et al. 2003
Pantanal region			High water	16268.5	0.985419	Marani,2007				11	Autumn				11.9784				Kevätöna	400	10.1	60	420	12.5	Y
			Low water	16509.2						12	Winter				11.6501				Valkea-Kotinen	0.04	6.5	5	111	4.31034	None ebullition		Kankaala et al., 2006
										1	Winter				9.92098				Pääjärvi	13400	87	0.8	0.6	57.1429	N		Bellido et al.,2009
										2	Winter				4.62857				Inre Harrsjön	2	5	131	87.5	59.9542	N		Karlsson et al.,2010
										3	Spring								Eastmain 1 reservior	60300	63	1	7	7	N		Demarty etal., 2011
										4	Spring				10.3363				Eastmain 1 reservior	60300	63	1	20	5	N
										5	Spring				15.3445				Mistumis	400	12	0	2	12	N
										6	Summer								Mistumis	400	12	1	8	13	N
										7	Summer				21.4318				Clarkie	2400	18	1	3	18	N
										8	Summer				20.9508				1	13.6	3.4	29	75	27.8846	N	Concentration/Storage	Karlsson, 2013
										9	Autumn				35.4638				2	7.1	2.6	202	648	23.7647	N
										10	Autumn				26.1907				3	0.9	2.7	179	60	74.8954	N
										11	Autumn				24.6044				4	1.1	2.2	164	86	65.6	N
										12	Winter				13.1823				6	14.5	1.7	2	30	6.25	N
									Mono Lake	4	Spring	17	48	2109.6	2109.6	Miller & Oremland,1988			7	7	2.2	33	106	23.741	N
										4	Spring			1824	1824				8	3.7	2	10	42	19.2308	N
										4	Spring			1264.8	1264.8				9	5.6	2.9	15	43	25.8621	N
										4	Spring			244.8	244.8				13	0.9	2.1	8	122	6.15385	N
										5	Spring			9.6	9.6				14	0.6	2.4	3	90	3.22581	N
										5	Spring			244.8	244.8				20	2.3	2.7	138	35	79.7688	N
										7	Summer			307.2	307.2				24	2	2.4	25	62	28.7356	N
										8	Summer			112.8	112.8				Big Sky	34.9	2.2	175	137.5	56	Y	Concentration/Storage	Sepulveda-Jauregui,2015
										8	Summer			129.6	129.6				NE2	6.7	2.7	31.25	256.25	10.8696	Y
										8	Summer			105.6	105.6				Toolik A28	144.9	24.1	18.75	93.75	16.6667	Y
										10	Autumn			1320	1320				E1	2.6	6.4	56.25	475	10.5882	Y
										10	Autumn			1788	1788				Julieta	5.1	7	100	587.5	14.5455	Y
										10	Autumn			957.6	957.6				Ping	10.2	1.4	118.75	381.25	23.75	Y
										11	Autumn			163.2	163.2				Grayling	40.1	1.8	37.5	250	13.0435	Y
									Douglas Lake	1	Winter	30	115		27.9825	Mosher et al.,2015			Goldstream_x0003_	1	3.3	262.5	1212.5	17.7966	Y
										3	Spring				0				Smith	9.4	4.4	37.5	368.75	9.23077	Y
										4	Spring				0				Rosie Creek	0.4	3.7	3718.75	15025	19.8399	Y
										5	Spring				37.3094				Otto	51.5	3.1	56.25	437.5	11.3924	Y
										6	Summer				22.2081				Montana	30	9	18.75	475	3.79747	Y
										7	Summer				38.6419				Big Merganser	21	24.2	6.25	143.75	4.16667	Y
										8	Summer				25.7613				Dolly Varden	107.4	30	68.75	350	16.4179	Y
										9	Autumn				30.6475				Engineer	90.9	3.9	0	306.25	0	Y
										10	Autumn				2.22081				Villasjön	17	1.3	191	169	53.0556	N	eddy covariance	Jammet et al.,2015
										11	Autumn				12.8806							191	256	42.7293	Y
									Lake Lugano 北部	9	Autumn	288	48.7		40.4339	Liu et al.,1996			Kuivajärvi	61.3	13	7.8	53.2	13	None ebullition	Gradient	Miettinen et al.,2015
										10	Autumn				19.5812							10	46	18	None ebullition
										2	Winter				5.56177				Villasjön	17	1.1	108	50	68.3544	N	Concentration/Storage	Jansen et al.,2019
										8	Summer				2.27122							108	308	25.9615	Y
									Searsville Lake	9	Autumn	20	1.2141	10920	148.002	Miller & Oremland,1988			Inre Harrsjön	2	5	182	65	73.6842	N
										9	Autumn			69984	152.442							182	126	59.0909	Y
										9	Autumn			45960	152.442				Mellersta Harrsjön	1	6.7	163	82	66.5306	N
										3	Spring			33.6	33.6							163	245	39.951	Y
										4	Spring			69.6	60				SAS1A	0.158	1.8	312	64	82.9787	N	Concentration/Storage	Matveev et al.,2019
										5	Spring			20232	138.154				SAS1B	0.0175	1.4	85	80	51.5152	N
										6	Summer			708	727.2				SAS2A	0.0196	2.8	344	299	53.4992	N
										6	Summer			5184	234.382				SAS2B	0.0134	2.1	266	261	50.4744	N
										7	Summer			3360	178.1				SAS2C	0.0182	2.2	294	282	51.0417	N
										9	Autumn			1977.6	151.269				LKg1	0.6884	3.57877	65	315	20.6349	N	Chamber	Serikova et al.,2019
										9	Autumn			160.8	136.8				LKg2	0.3117	2.86301	760	3540	21.4689	N
										5	Spring			264	103.2				LKg3	0.1075	2.76075	1732.5	3450	50.2174	N
										5	Spring			112.8	117.6				LKg5	0.0245	2.045	707.5	2520	28.0754	N
										5	Spring			105.6	108				LKg6	0.317	2.45401	327.5	1770	18.5028	N
										6	Summer			444					LKg7	0.1495	2.045	1205	11055	10.9	N
										6	Summer			124.8	141.6				LKg9	0.2374	2.35176	75	885	8.47458	N
									Lake Rotsee	1	Winter	16	0.96		13.7134	Schubert et al.,2010			LKg11	16.6011	4.0905	345	5605	6.15522	N
										2	Winter				9.59133				LKg12	0.8886	4.09003	157.5	930	16.9355	N
										3	Spring				21.0897				LKg14	8.0767	2.24974	32.5	2055	1.58151	N
										4	Spring				27.3833				LKg16	0.7819	2.45402	282.5	3945	7.16096	N
										5	Spring				95.2356				LKg17	0.7274	2.24952	102.5	1215	8.43621	N
										6	Summer				151.164				LKg18	1.0694	2.65853	95	1755	5.41311	N
										7	Summer				220.162				LKg20	0.7074	2.45402	92.5	1110	8.33333	N
										8	Summer				13.9847				LKh1	1.6921	1.02255	12.5	75	16.6667	N
										9	Autumn				193.979				LKh3	2.0497	1.22706	10	50	20	N
										10	Autumn				3.09681				LKh5	0.8248	2.04502	72.5	285	25.4386	N
										11	Autumn				161.769				LKh7	0.1382	1.227	35	10095	0.346706	N
										12	Winter				25.6972				LKh8	123.686	1.02621	440	1232.5	35.6998	N
									Mindelsee	9	Autumn	13.5	1.02		1001.94	Fernández et al.,2014			LKh9	1.022	1.02253	2.5	3960	0.0631313	N
										10	Autumn				84.2357				LKh12	0.0319	0.511251	1170	10215	11.4537	N
										11	Autumn				103.823				LKh18	3.3159	1.4316	2.5	385	0.649351	N
										12	Autumn				10417.3				LKh19	57.0756	1.12646	1380	2625	52.5714	N
										1	Winter				10.6467				LKh21	0.2576	1.43151	370	1725	21.4493	N
										7--10	Summer				631.25				LU1	2.2171	1.22707	912.5	2922.5	31.2233	N
										10--11	Autumn				1468.75				LU2	5.6694	1.84067	202.5	4595	4.40696	N
										11--1	Autumn				12631.2				LU7	3.3083	2.0451	2317.5	5337.5	43.4192	N
										1--5	Winter				81.25				LU14	0.1562	2.35175	910	9282.5	9.80339	N
										5--6	Spring				600				LU16	0.8956	1.68715	1002.5	1555	64.4695	N
									Lake Gerzensee	10	Autumn	11	0.24	13910	1730	Schilder et al.,2016
										11	Autumn			12370	160
										3	Spring			1110	60
										6	Summer			1860	300
										7	Summer			2190	550
										9	Autumn			7730	380
										10	Autumn				880
										10	Autumn				1180
										11	Autumn				15890
										12	Winter				10
									Donghu	1	Winter	4.8	27.9	459.33		Xing et al.,2005
										2	Winter			516.75
										3	Spring			258.375
										4	Spring			1349.28
										5	Spring			287.085
										6	Summer			373.2
										7	Summer			7205.7
										8	Summer			8124.45
										9	Autumn			1349.28
										10	Autumn			459.33
										11	Autumn			143.541
										12	Winter			344.505
										1	Winter			574.17
										2	Winter			229.665
										3	Spring			143.541
										4	Spring			287.085
										5	Spring			143.541
										6	Summer			976.08
										7	Summer			2755.95
										8	Summer			8354.1
										9	Autumn			2038.35
										10	Autumn			200.955
										11	Autumn			373.2
										12	Winter			229.665
									Taihu	1	Winter	3.3	2400	98.4645		Xiao et al., 2017
										2	Winter			234.913
										3	Spring			157.301
										4	Spring			127.907
										5	Spring			235.458
										6	Summer			114.752
										7	Summer			609.661
										8	Summer			816.457
										9	Autumn			395.063
										10	Autumn			743.48
										11	Autumn			310.648
										12	Winter			96.2229
									Sapsucker Woods	4	Spring	0.4	2e-05	418.4		Miller et al., 1999
										5	Spring			4654.82
										6	Summer			17599.2
										7	Summer			31485.4
										8	Summer			8655.85
										9	Autumn			18776
										10	Autumn			9456.06
										11	Autumn			9456.02
										12	Winter			523.01
									Lake Jacques	6	Summer	1.9	0.18	4800	1400	Bartosiewicz et al.,2015
										7	Summer			6300	1000
										8	Summer			6300	1200
										9	Autumn			2900	500
										5	Spring				1400
										6	Summer			1800	700
										7	Summer			2200	1700
										8	Summer			2900	2600
										9	Autumn			9000	8500
										10	Autumn			2300	2000
									Lake Medota		Spring	25.3	39.9		150	Loken et al., 2019
											Summer				1000
											Autumn				2100
											Winter				0
									Lake Fuxian		Spring	156	1084		28.76	Miao et al.,2022
											Summer				36.55
											Autumn				38.62
											Winter				25.22
									Lake Windsborn		Spring	1.7	0.0141	2.439		Praetzel et al., 2021
											Summer			75.048
											Autumn			42.6831
											Winter			3.6585
									Lake Wuliangsuhai		Spring	4	293		0.354315	Li et al., 2022
											Summer				14.9616
											Autumn				1.60238
											Winter				0.134372
									Lake Chaohu	6	Summer	8	780		0.20469	Zhang et al.,2021
										7	Summer				0.20043
										8	Summer				0.39659
										9	Autumn				0.46055
										10	Autumn				0.13646
										11	Autumn				0.20043
										12	Winter				0.063966
										1	Winter				0.06823
										2	Winter				0.12367
										3	Spring				0.13646
										4	Spring				0.10661
										5	Spring				0.11087
									Lake Suwa	6	Summer	6.9	13.3		0.066953	Iwata et al.,2020
										7	Summer				0.15622
										8	Summer				0.25923
										9	Autumn				0.20429
										10	Autumn				0.13562
										11	Autumn				0.053219
										12	Winter				0.053219
										1	Winter				0.046352
										2	Winter				0.032618
										3	Spring				0.046352
										4	Spring				0.053219
										5	Spring				0.053219
										6	Summer				0.16309
										7	Summer				0.31416
										8	Summer				0.39657
										9	Autumn				0.17682
										10	Autumn				0.07382
										11	Autumn				0.025751
										12	Winter				0.025751
									Lake Poyang		Spring	29	4000	1.044		Wang et al.,2020
											Summer			1.5024
											Autumn			1.3584
											Winter			1.4232
									Trout Bog		Spring			842.105		Gorsky et al.,2021
											Summer			244.444
											Autumn			800
											Winter			0
									Dillon	6	Summer	57	13	500		﻿Smith and Lewis, 1992
										7	Summer			3400
										8	Summer			700
										9	Autumn			1825
										10	Autumn			900
									Red Rock	6	Summer	1	0.021	2600		﻿Smith and Lewis, 1992
										7	Summer			2500
										8	Summer			6150
										9	Autumn			500
										10	Autumn			700
									Rainbow	6	Summer	1	0.01	1000		﻿Smith and Lewis, 1992
										7	Summer			2300
										8	Summer			2500
										9	Autumn			2400
										10	Autumn			600
									Long	7	Summer	7.5	0.16	100		﻿Smith and Lewis, 1992
										8	Summer			50
										9	Autumn			250
										10	Autumn			100
									Pass	7	Summer	3.5	0.016	1600		﻿Smith and Lewis, 1992
										8	Summer			2500
										9	Autumn			1050
									Mondsee		Summer	68	13.8	150.527		Tomelleri et al.,2023
											Autumn			829.765
									Kalterersee		Summer	5.6	1.4	12433.2
											Autumn			8376.7
									Zogglersee		Summer	1.43	66	17.5611
											Autumn			158.052
