# Supplementary material for: Spatial-temporal variability of methane fluxes in lakes varying in latitude, area, and depth
Source: Heliyon. 2023 Jul 21;9(8):e18411. doi: 10.1016/j.heliyon.2023.e18411 (PMC10404696; doi:10.1016/j.heliyon.2023.e18411)
Supplement: Multimedia component 3 [file mmc3.xlsx]

## Sheet: Table S2
Table S2 Supplemented Fresh-Water Lake-Depth Data Set (FWLDDS) in GLDBv2, red maximum depth data is the simulated value
Lat,	Lon,	Max depth (m)	Area(km2)	International Name	Country
23	72.6	7	0.31	Kankaria	India
23.6259	104.357	6.1365	0.5	Tinghu	China
23.5671	103.298	9.613	0.5	Sanjiaohai	China
23.833	78.75	5.5	0.8	Sagar	India
10.98	77	8.69471	1.153	Singanallur	India
17.167	103.033	3.8906	1.7	Nong_Han_Kumphawari	Thailand
13.469	123.31	1	1.8	Baao	Philippines
3.5	102.5	3	2.2	Ulu_Lepar_Lakes	Malaysia
-22.974	-43.211	5.7326	2.2	Rodrigo_de_Freitas	Brazil
5.7	6.793	8	2.2	Oguta	Nigeria
19.167	99.867	3.4834	2.3	Phayao	Thailand
23.6815	103.883	4.0972	2.4	Chaheihai	China
-20.84	140.045	9.8256	3.2	Collera	Australia
1.404	103.838	5.5	3.6	Lower_Seletar	Singapore
21.055	105.82	3.5	4.1	Ho_Tay	Vietnam
-18.183	-69.217	10	6	Cotacotani	Chile
2.233	36.567	4	9	Logipi	Kenya
23.4167	103.383	2.5	10	Changqiaohai	China
0.06	34.164	3	10.5	Kanyaboli	Kenya
-0.45	36.25	3.1275	20	Elmenteita	Kenya
-0.37	31.9	9.2775	25	Nabugabo	Uganda
14.12	75.9	8	26.5	Shanti Sagara	India
-16.8	145.321	8.0742	32.9	Southedge	Australia
-22.151	166.799	7	40	de_Yate	France
11.4	106.352	7.0898	45.6	Dau_Tieng	Vietnam
6.641	124.825	6	61.3	Buluan	Philippines
8.983	76.6	6.4	61.4	Ashtamudi	India
3.13	102.607	7	61.5	Tasik_Bera	Malaysia
-1.858	30.786	7.8	90	Ihema	Rwanda
15.683	100.25	5.8	106	Bueng_Boraphet	Thailand
-21.917	43.997	3.8	112	Ihotry	Madagascar
20.55	96.917	3.7	116	Inle	Burma
0.34	31.901	9	118	Wamala	Uganda
21	71	2	120.82	Nalsarovar	India
17.217	104.167	4.2611	125.2	Nong_Han	Thailand
-21.995	-41.382	3	170	Feia	Brazil
-18.094	-67.096	3.7095	214	Uru_Uru	Bolivia
16.25	-15.833	2.5	227.5	Guiers	Senegal
0	30.2	7	250	George	Uganda
9.2	-73.817	6.3125	400	Cienaga_de_Zapatosa	Colombia
8	38.833	4	485	Ziway	Ethiopia
-0.833	18	6	500	Tumba	Zaira
12.809	17.503	7.635	500	Fitri	Chad
-8.6	26.44	4	530	Upemba	Zaira
1.717	32.7	5.4	540	Kwania	Uganda
16.75	-4	10	590	Faquibine	Mali
-7	141.5	10	647	Murray	Papua_New_Guinea
10.867	-74.417	8.325	730	Cienaga_Grande_de_Santa_Marta	Colombia
19.2	-68.117	3.5	810	Coipasa	Bolivia
-17.5	48.5	1.5	900	Alaotra	Madagascar
16.65	81.217	2	901	Kolleru	India
1.5	33	5.7	1720	Kyoga	Uganda
-15.3	35.7	2.7	1750	Chilwa	Malawi
12.883	104.067	9	2700	Tonle_Sap	Cambodia
-11.126	29.762	10	15100	Bangweulu	Zambia
10.23	77.49	11	0.24	Kodaikanal	India
23.73	104.078	12.2709	0.3	Haizibian	China
12.97	77.62	18	0.5	Ulsoor	India
14.079	121.33	27	1	Sampaloc	Philippines
-18.181	142.266	10.0241	1.2	Belmore	Australia
23.2	77.2	10.7	1.3	Lower_Lake	India
-8.996	-77.674	153.379	1.3	Paron	Peru
19.2	72.9	24.544	1.35	Tulsi	India
-23.807	-56.28	14.3195	1.5	Blanca	Paraguay
6.44	10.3	208	1.6	Nyos	Cameroon
19.13	72.91	12	2.1	Powai	India
-18.778	-67.051	10.2322	2.4	Alalay	Bolivia
6.18	10.45	52	2.43	Oku	Cameroon
19.05	20.517	25	3	Yoa	Chad
6.215	124.701	34	3.5	Sebu	Philippines
12.93	77.65	12	3.61	Bellandur	India
9.03	76.63	15.2	3.7	Sasthamkotta	India
15.917	-90.667	222	4	Lachua	Guatemala
13.15	77.49	27.4	4.5	Hesaraghatta	India
-10.317	-76.7	75	4.9	Lauricocha	Peru
22.14	78.19	20.9	6.1	Kanhargaov	India
15.144	120.35	800	6.3	Pinatubo	Philippines
22.406	105.619	29	6.5	Ba_be	Vietnam
-22.1	-47.5	12	6.8	Represa_do_Lobo	Brazil
4.67	9.24	111	7	Barombi Mbo	Cameroon
23.867	120.917	27	7.9	Sun_Moon	Taiwan
-21.141	148.389	27.224	8.5	Eungella	Australia
-21.205	148.886	18.1	9.2	Kinchant	Australia
-1.706	101.412	40	9.6	Ganung	Indonesia
7.79	124.05	120	10.1	Dapao	Philippines
-21.208	148.66	27.2318	11.1	Teemburra	Australia
-1.01	100.731	309	11.2	Dibawah	Indonesia
-8.417	116.467	190	11.3	Segara_Anak	Indonesia
5.579	-0.357	15.6	12	Weija	Ghana
-22.902	-49.981	19.8	12.2	Salto_Grande	Brazil
-1.077	100.755	44	12.3	Diatas	Indonesia
-20.135	139.725	25.2	12.6	Julius	Australia
14.417	-90.117	230	14	Ayarza	Guatemala
17.067	-89.4	27	15	Yaxha	Guatemala
14.471	-90.582	33	15.2	Amatitilan	Guatemala
-17.835	145.605	26.427	15.5	Koombooloomba	Australia
13.45	123.517	12	17	Buhi	Philippines
8.251	80.478	10.7	17.8	Nachchaduwa	Sri-Lanca
-14.283	167.533	350	19	Letas	Vanuatu
-18.25	-69.15	33	21.5	Chungara	Chile
7.906	80.979	12.7	22.6	Parakrama_Samudra	Sri-Lanca
11.343	39.713	88	23	Hayaq	Ethiopia
-20.583	139.57	11	23.8	Moondarra	Australia
21.579	105.694	23	25	Nui_Coc	Vietnam
-17.48	30.211	27.4	26	McIlwaine	Zimbabwe
13.333	123.367	16.444	28	Bato	Philippines
18.617	-99.267	130	28	Tequesquitengo	Mexico
17.402	73.752	80	30	Shivajisagar	India
-21.049	30.366	25	33	Manyuchi	Zimbabwe
-17.164	145.547	25.6675	35	Tinaroo	Australia
6.448	80.839	36.6	36	Udawalawa	Sri-Lanca
5.54	-72.92	67	42.6	De_Tota	Colombia
-20.364	148.351	23.4429	43.3	Peter_Faust	Australia
14.75	101.5	38.3	44.7	Lam_Ta_Khong	Thailand
-2.149	101.493	97	46	Kerinci	Indonesia
6.505	-1.408	81	49	Bosumtwi	Ghana
-6.4	143.333	70	49.2	Kutubu	Papua_New_Guinea
-6.919	107.407	92	53.4	Saguling	Indonesia
11.65	42.417	20	54	Assal	Djibouti
-22.014	-48.888	17.7745	62.5	Bariri	Brazil
-22.1	-48.4	17.7745	62.5	Bariri	Brazil
4.612	96.924	80	70	Tawar	Indonesia
14.67	-89.05	230	72	Ilopango	El_Salvador
18.417	-95.097	15.7595	72.5	Catemaco	Mexico
13.167	121.333	45	81.3	Naujan	Philippines
-6.528	107.346	90	83	Jatiluhur	Indonesia
10.53	-84.93	94.325	85	Arenal	Costa_Rica
-1.283	29.917	40	87.5	Bunyonyi	Uganda
16.983	-89.8	160	99	Peten_Itza	Guatemala
-0.317	100.2	165	99.5	Maninjau	Indonesia
-0.62	100.54	268	112.2	Singkarak	Indonesia
21.833	-79.367	13.8375	113.5	Zaza	Cuba
-21.811	-48.987	17.929	114	Ibitinga	Brazil
-4.863	103.931	229	125.9	Ranau	Indonesia
-23.833	-46.65	18	127	Billings	Brazil
7.05	38.433	22	129	Awassa	Ethiopia
19.633	-101.633	15	130	Patzcuaro	Mexico
14.7	-91.2	340	130.1	Atitlan	Guatemala
14.046	-89.045	33.3295	135	Cerron_Grande	El_Salvador
-23.655	148.069	18.2415	150	Fairbairn	Australia
-0.769	36.351	30.5	160	Naivasha	Kenya
-2.485	121.333	590	164.1	Matano	Indonesia
-9.467	125.517	223	173.4	Mainit	Philippines
-15.3	-71	10.78	185	El_Pane	Peru
-18.933	-57.8	10.825	200	Caceres	Bolivia
7.617	38.6	14	205	Abijata	Ethiopia
-20.06	-47.419	40	205	Volta_Grande	Brazil
-21.1	-50.1	30	210	Nova_Avanhandava	Brazil
-22.364	-52.84	17	220	Rosana	Brazil
-20.644	147.138	40	220	Burdekin	Australia
7.6	38.717	46	230	Langano	Ethiopia
13.987	121.012	172	234.2	Taal	Philippines
8.433	39.033	13	250	Koka	Ethiopia
18.5	-71.583	29	265	Enriquillo	Dominicana_Republic
14.867	-87.983	31.53	285	Yojoa	Honduras
-20.2	-48.2	17.699	310	Barra_Bonita	Brazil
11.16	107.14	18.3515	323	Tri_An	Vietnam
-1.924	120.617	450	323.2	Poso	Indonesia
7.483	38.533	266	329	Shala	Ethiopia
7.892	124.253	112	340	Lanao	Philippines
10.183	-67.733	39	350	Valencia	Venezuela
19.933	-101.083	56.265	350	Cuitzeo	Mexico
-10.881	26.993	14	362.5	Tshangalele	Congo
5	102.8	145	369	Kenyir	Malaysia
-23.251	-49.055	72.8	400.3	Xavantes	Brazil
11.617	-8.233	20	409	Selingue	Mali
16.753	102.579	20	410	Ubolratana	Thailand
9.19	-79.888	22	425	Gatun	Panama
13.158	-10.344	49.693	477	Manantali	Mali
-22.773	-51.097	48.4	515	Capivara	Brazil
-11.017	-76.117	12	529	Junin	Peru
-21.2	-49.4	30.22	530	Promissao	Brazil
-20.5	-51.4	25.4	544	Jupia	Brazil
-23.1	-49.1	25.9735	546	Jurumirin	Brazil
5.833	37.55	13	551	Chamo	Ethiopia
-8.841	-63.319	13.541	560	Samuel	Brazil
-2.75	121.5	203	561.1	Towuti	Indonesia
22.496	92.229	151	583	Kaptai	Bangladesh
15.5	-89.167	18	590	Izabal	Guatemala
-16.123	128.742	33.3975	703	Argyle	Australia
-20.686	-51.114	65	770	Tres_Irmaos	Brazil
14.383	121.25	20	949	Laguna_de_Bay	Philippines
12.333	-86.417	20	1040	Managua	Nicaragua
-16.133	-71.133	72	1087	El_Fraile	Peru
20.333	-103	10.5	1112	Chapala	Mexico
6.333	37.833	13	1160	Abaya	Ethiopia
-20.2	-51.2	46	1195	Ilha_Solteira	Brazil
10.367	4.55	12.1	1243	Kainji	Nigeria
2.617	98.817	529	1300	Toba_Danau	Indonesia
-22.27	-52.68	18.3	1350	Itaipu	Brazil
13.2	14.1	10.5	1540	Chad	Chad
-14.095	-48.29	180	1784	Serra_de_Mesa	Brazil
-2	29	480	2220	Kivu	Rwanda
-22.3	-52.5	18.3	2250	Porto_Primavera	Brazil
-2	18.333	12	2300	LeopoldII	Zaira
-0.333	29.6	112	2325	Edward	Zaira
-1.849	-59.513	30	2360	Balbina	Brazil
-4.5	-49.4	75	2430	Tucurui	Brazil
-15.667	31.833	157	2739	Cabora_Bassa	Mozambique
-20.5	22.667	11.045	3000	Ngami	Botswana
12	37.25	14	3600	Tana	Ethiopia
-9.467	-40.808	30	4220	Sobradinho	Brazil
7.606	-62.912	170	4250	Guri	Venezuela
-9.167	28.5	37	4650	Mweru	Zaira
22.417	31.75	130	5248	Nasser	Egypt
22.42	31.75	180	5250	Nasser	Sudan
1.683	30.917	58	5300	Albert	Zaira
-17	28	78	5400	Kariba	Zambia
11.617	-85.35	26	8150	Nicaragua	Nicaragua
6.5	0	75	8502	Volta	Ghana
-15.836	-69.339	365	8562	Titicaca	Bolivia
9.78	-71.574	60	13010	Maracaibo	Venezuela
-12.183	34.366	706	29600	Nyasa	Malawi
-5.806	29.662	1471	32900	Tanganyika	Tanzania
-1	33	84	68800	Victoria	Tanzania
42.2278	9.05889	3.68103	1.8	de l'Oriente	France
34.1419	-118.054	3.7	0.61	Baldwin	USA
46.58	169.44	2	1.5	Wilkie	New_Zealand
49.287	-122.789	8	4	Lafarge	Canada
52.688	-1.823	7	3.95	Stowe	UK
44.055	-71.1608	3	2.1	Echo	USA
43.67	3.17	8.18021	4	Etang de Thau	France
48.4964	-123.451	8	4.1	Maltby	Canada
28.0264	-81.9098	5.2	1.8	Crystal	USA
53.6336	11.4125	4.4	2.8	Pfaffenteich	Germany
51.885	9.032	6.13537	3	Norderteich	Germany
52.431	-1.8	5.11288	2.5	Olton	UK
43.74	-79.796	10	5	Heart	Canada
42.05	172.65	8.5	7	Blue	New_Zealand
53.555	9.995	3	2	Binnenalster	Germany
27.6229	99.6417	3	1.5	Bigutianchi	China
43.3542	-75.032	4.9	1.5	Bear	USA
43.7617	5.50667	5	2	de la Bonde	France
37.5486	-121.962	4.29552	2.1	Elizabeth	USA
53.9169	14.1767	7.5	4.1	Wolgastsee	Germany
47.814	16.798	0.5	0.3	Oberer_Stinkersee	Austria
25.656	100.728	4.0915	2	Qingjianmei	China
25.9087	104.09	4.0915	2	Pingdihai	China
26.1636	104.102	4.0915	2	Qiantunshuiku	China
25.5443	100.602	4.705	2.3	Hunshuihai	China
25.7506	103.621	5.114	2.5	Shipohai	China
26.0174	100.05	5.114	2.5	Xihu	China
24.6438	103.921	7.3635	3.6	Wulanghai	China
25.9155	104.051	8.5905	4.2	Matangshuiku	China
24.8934	103.043	9.8175	4.8	Yiliangcaohai	China
28.87	76.63	6.13659	3	Tilyar	India
37.799	175.274	6	2.4	Rotoroa	New_Zealand
35.03	173.19	6.26	2.67	Ngatu	New_Zealand
48.82	15.136	2.5	1.4	Haslauer_Teich	Austria
48.801	15.142	3.2	1.4	Gebhartsteich	Austria
40.645	175.226	2	1	Papaitonga	New_Zealand
52.3544	9.74306	4.09234	2	Maschsee	Germany
26.597	100.183	2.6	1.6	Caohai	China
25.443	100.6	2.8657	1.4	Qinghai	China
47.755	13.959	5	2.5	Almsee	Austria
45.4	-122.4	0.6165	0.3	Bybee	USA
52.05	62	1.3	0.4	TUMARLYKOPA	formerUSSR
28.767	-81.908	1.5	1.2	Denham	USA
52.317	25.583	2	1.2	MOTOLSKOE	formerUSSR
39.47	176.43	2.048	1	Poukawa	New_Zealand
52.26	5.08	2.048	1	Stichts_Ankeveen	Netherlands
52.27	5.08	2.048	1	Hollands_Ankeveen	Netherlands
52.95	5.86	2.048	1	Nannewijd	Netherlands
52.246	4.929	2.866	1.4	Botshol_Grote_Wije	Netherlands
52.251	4.923	2.866	1.4	Botshol_Kleine_Wije	Netherlands
30.405	-84.339	3	2.4	Bradford	USA
52.657	15.978	3.2	1.5	BARLIN	Poland
53.797	19.548	3.3	1.7	RUCEWO_MALIIE	Poland
52.22	14.958	3.5	1.5	WIELKIE	Poland
53.87	10.286	3.5	1.8	Santower_See	Germany
52.408	15.62	3.6	1.9	BUKOWIECKIE	Poland
52.03	4.76	3.684	1.8	Reeuwijk_Nieuwenbroek	Netherlands
27.795	-98.062	3.7	1.8	Findley	USA
52.265	16.73	3.7	1.7	WITOBELSKIE	Poland
29.06	-81.99	4.2	3	Smith	USA
53.218	15.992	4.4	2	KORYTNICA	Poland
53.458	12.751	4.6	2.3	Petersdorfer_See	Germany
51.902	16.695	5.4	2.1	LIIONIEWSKIE	Poland
52.421	13.811	5.7	2.7	Dooomeritzsee	Germany
29.135	-81.614	6	5.4	Grasshopper	USA
29.165	-81.877	6	3.6	North	USA
52.11	3.87	6.138	3	Vlietlanden	Netherlands
52.13	4.77	6.138	3	Nieuwkoopse_Plassen_Zuid	Netherlands
27.433	-81.451	6.6	5.4	Charlotte	USA
28.503	-81.389	6.6	3	Holden	USA
28.613	-81.85	6.6	6	Emma	USA
53.878	17.517	6.8	4.3	WITOCZNO	Poland
29.165	-81.63	6.9	5.4	Wildcat	USA
53.347	13.439	6.9	4	Leppinsee	Germany
53.997	17.427	7.1	4	KIEDROWICKIE	Poland
35.233	149.067	7.1605	3.5	Ginninderra	Australia
29.648	-82.046	7.2	5.4	Winnott	USA
52.755	15.815	8	4	LUBOWO	Poland
53.977	20.785	8.6	4.1	LIIAWKI	Poland
53.681	11.536	8.8	4.3	Goldensee	Germany
39.027	175.738	9	4.5	Rotopounamu	New_Zealand
47.678	-122.337	9	4	Green	USA
53.77	20.237	9.4	3.6	GILIIWA	Poland
53.687	22.473	9.9	4.8	TOCZYLIIOWO	Poland
37.95	175.28	4	2	Ngaroto	New_Zealand
51.611	12.388	1.0258	0.5	Altrhein_Xanten	Germany
28.258	-81.169	2.4	1.8	Trout	USA
52.835	16.315	2.7	1.3	BIALIIE	Poland
27.542	-81.444	3	2.7	Bonnet	USA
28.854	-82.298	3	2.4	Tsala_Apopka	USA
45.272	-86.987	3	1.8	Europe	USA
41.942	-70.677	3.4	2.1	Billington_Sea	USA
28.033	-81.927	3.6	2.4	Bonny	USA
42.008	-70.529	4	2.1	Monoponsett_Pond	USA
52.03	4.72	4.0933	2	Reeuwijk_Elfhoeven	Netherlands
42.541	-96.507	4.2	0.8	McCook	USA
53.587	12.231	4.3	2.4	Malkwitzer_See	Germany
53.613	15.362	4.4	2.6	OKRZEJA	Poland
53.912	23.51	4.6	1.2	SZLAMY	Poland
53.713	19.49	4.9	3.1	JANUSZEWSKIE	Poland
53.682	12.606	5	3	Upahler_See	Germany
42.235	-72.045	5.5	3	Lashaway	USA
53.719	11.843	5.8	3.6	Trenntsee_oddot_Pastiner_See	Germany
43.6	-89.778	6.1383	3	Delton	USA
28.848	-82.329	6.6	5.4	Little_Henderson	USA
29.181	-81.838	6.6	5.4	MillDam	USA
53.293	12.705	6.6	3.4	Mirower_See	Germany
53.738	18.055	8.2	2.6	SHLEPE	Poland
33.333	149.121	8.3878	4.1	Spring_Creek	Australia
52.008	16.92	8.5	4.3	ZBYECHY	Poland
53.967	20.28	8.8	3.9	SUNIA	Poland
52.815	17.412	8.9	4.7	STYEPUCHOWSKIE	Poland
53.348	19.873	9.1	4.7	GRYADY	Poland
47.769	16.793	0.6	0.3	Zicklacke	Austria
47.788	16.908	1.5	0.8	Zicksee	Austria
29.258	-81.878	1.8	1.2	Eaton	USA
53.642	11.937	2.3	1	Groner_Muuutzelburger_See	Germany
53.645	11.335	2.3	1	Groner_Muuutzelburger_See	Germany
53.305	13.162	3.4	1.8	Massower_See	Germany
52.692	19.377	3.7	1.6	CHALINJSKIE	Poland
53.779	11.394	3.8	2.3	Warinsee	Germany
40.433	-74.45	4	2	Farrington	USA
51.311	-10.725	4	3.2	Nonamed	Ireland
52.858	19.335	4	2.8	SKYEPSKIE_WIELKIE	Poland
28.199	-82.46	4.2	3.6	Padgett	USA
29.525	-82.038	4.2	3	Star	USA
52.127	16.115	4.2	2	WOLSZTYNJSKIE	Poland
53.423	12.842	4.9	2.1	Hofsee_Speck	Germany
53.797	20.673	5	1.9	UMLYAG	Poland
53.926	24.307	5.1161	2.5	Gruda	Lithuania
53.777	18.432	5.3	2.7	SLIIONE	Poland
52.39	5.02	6.1386	3	Kinselmeer	Netherlands
52.89	17.252	6.5	3.6	GRYLEWSKIE	Poland
28.571	-81.537	6.6	5.4	Starke	USA
29.726	-82.01	6.6	4.2	Swan	USA
52.993	16.935	6.7	3.1	CHODZIESKIE	Poland
42.033	44.667	7	4.5	BAZALETI	formerUSSR
38.35	-87.76	7.3	4.6	Gibson	USA
52.82	14.778	7.5	3.3	OSTROWIECKIE	Poland
45.786	9.217	8.1	5.4	di_Alserio	Italy
52.493	18.322	8.2	4.2	SKULSKA_WIESH	Poland
52.4	4.67	9.2061	4.5	Mooie_Nel	Netherlands
53.005	12.424	10	5	Grondaaallner_See	Germany
51.417	64.417	1	0.5	AKSUAT	formerUSSR
52.943	-9.046	1.6	0.5	Atedaun	Ireland
53.668	10.943	1.8444	0.9	Flaaagelner_See	Germany
53.563	14.37	2.1	0.7	SHWIDWIE	Poland
53.689	10.763	2.6624	1.3	Balksee	Germany
53.847	-8.741	2.6624	1.3	Urlar	Ireland
53.653	14.288	2.8	1.4	MYSHLIBORSKIE_WIELKIE	Poland
53.777	12.451	2.9	1.6	Sumpfsee	Germany
44.61	27.34	3	1.5	Amara	Romania
29.529	-82.303	3.6	3	Wauberg	USA
53.906	-0.186	3.7	1.8	Hornsea_Mere	UK
53.743	10.748	3.8	2.4	Radener_See	Germany
50.925	34.72	4	2.5	Kosivschinske	Ukraine
52.933	14.365	4	2.5	MYETNO	Poland
41.85	-70.75	4.3	2.7	Sampsons_Pond	USA
43.054	-89.42	4.3	2.7	Wingra	USA
53.933	19.728	4.3	1.9	SAMBRYOD	Poland
53.807	22.31	4.7	2.3	SZAREK	Poland
28.602	-81.85	5.4	3.6	Lucy	USA
52.737	17.027	5.8	3	ROGOZZGGNO	Poland
28.843	-81.644	6	2.4	Joanna	USA
35.167	147.373	7.3659	3.6	Albert	Australia
53.875	21.077	7.5	4	JELIIMUNJ	Poland
41.606	-88.678	7.6	4.9	Holiday	USA
46.625	-92.46	8.5	5	Shub	USA
52.907	19.098	8.5	4.2	SUMIN	Poland
41.246	31.484	9.2064	4.5	Guluc	Turkey
52.247	16.76	9.3	3.6	LIIYODZKO-DYMACZEWSKIE	Poland
53.973	22.402	9.5	4.5	DUDECKIE	Poland
28.13	84.1	6	3	Rupa	Nepal
41.972	-71.041	1.8	0.9	Nippenicket	USA
35.5	-58.1	2.2537	1.1	La_Tabilla	Argentina
42	146.333	3	1.5	Edgar	Australia
48.014	11.118	3.2	0.8	Federsee	Germany
33.653	-5.042	5	5	Dait_Aoua	Morocco
52.837	17.717	5.3	2.3	ZZGNINJSKIE_MALIIE	Poland
46.378	11.263	5.6	3.5	Kalterer	Italy
51.568	23.969	6	3	Krymne	Ukraine
52.982	15.778	6.8	2.2	WIELGIE	Poland
53.215	12.65	7.5	3.6	Gobenowsee	Germany
37.389	-84.346	7.9	4.9	Linville	USA
43.2	-71.5	8.2	1.4	Kezar	USA
52.318	15.887	8.3	3.3	LUTOL	Poland
37.92	34.608	8.5932	4.2	Akkaya	Turkey
51.862	24.624	10	5	Luka	Ukraine
52.078	13.814	2	1	Kaaathener_See	Germany
53.45	62.85	2	0.7	KAYANDY	formerUSSR
53.98	18.105	2	0.7	KRYAG	Poland
53.763	19.402	2.4	1.2	GAUDY	Poland
53.783	21.102	2.5	0.9	STROMEK	Poland
52.67	6.08	2.663	1.3	Schutsloterwijde	Netherlands
53.592	19.612	2.8	1.1	ILIIAWSKIE	Poland
51.898	15.045	2.9	0.7	JANJSKO	Poland
53.882	21.577	2.9	1.1	SZYMON	Poland
45.325	7.91	4.7	3	di_Candia	Italy
28.279	-81.192	4.8	2.4	Center	USA
53.831	-9.382	5	3.2	Islandeady	Ireland
27.433	-81.403	5.4	3	RedBeach	USA
47.509	19.246	6	4	Naplas	Hungary
52.15	4.8	6.1395	3	Nieuwkoopse_Plassen_Noord	Netherlands
53.787	19.47	6.7	2.9	BYADZE	Poland
49.872	4.599	7	4	des_Vieilles_Forges	France
52.782	19.147	7.5	1.7	OSTROWITE	Poland
43.151	-72.149	7.9	2.4	Ashuelot_Pond	USA
51.738	10.324	8	7.3	Talsperre_Hullern	Germany
52.892	17.388	8.3	3.7	CZESZEWSKIE	Poland
39.62	143.95	9	2	Flannigan	Australia
53.724	11.379	9.2	3.7	Mechower_See	Germany
28.651	-81.449	9.6	6.6	Bear	USA
52.113	15.768	9.7	4.3	WOJNOWSKIE_ZACHODNIE	Poland
47.761	16.876	0.9	0.5	Lange_Lacke	Austria
52.73	6.1	1.4363	0.7	Bovenwijde	Netherlands
53.762	22.18	2	0.7	ZDEDY	Poland
28.775	-82.285	2.4	1.8	Tsapa_Apopka_S	USA
29.676	-81.811	3	2.4	Grandin	USA
28.64	-81.309	4.2	3	Howell	USA
53.513	19.108	5.2	1.5	LIIASINJSKIE	Poland
43.423	-80.266	5.5	1.4	Puslinch	Canada
53.421	12.941	5.8	2.9	Priesterboooker_See	Germany
27.311	-81.348	6.6	3	Clay	USA
48.25	16.41	6.8	2.2	Alte_Donau	Austria
41.351	-96.056	7	3.5	Glenn_Cunningham	USA
52.767	17.588	7.3	1.9	TONOWSKIE	Poland
53.922	-8.077	7.9	4	Corry	Ireland
41.39	-73.649	8.1848	4	Middle_Branch	USA
51.79	4.5	8.1848	4	Binnebedijkte_Maas	Netherlands
53.372	-9.217	8.8	5.5	Ross	Ireland
41.397	-73.848	9.1	7.6	Oscawana	USA
52.003	15.975	9.1	4	RUDZIENJSKIE	Poland
53.348	19.89	9.2	3.8	TARCZYNJSKIE	Poland
53.565	10.01	3.5	2.5	Außenalster
53.623	10.349	1.2	0.9	Bederkesaer_See	Germany
53.684	11.958	1.5	0.9	Dahlemer_See	Germany
52.3	5.11	2.0501	1	Naardermeer_Grote_Meer	Netherlands
53.7	10.682	2.1	0.4	Putzarer_See	Germany
52.395	15.86	2.7	1.3	WIELKIE	Poland
51.983	17.043	3	1.7	DOLSKIE_WIELKIE	Poland
53.946	14.12	4	2.1	Schmollenseeddot_Suuudteil	Germany
46.749	-1.714	4.5041	2.2	dApremont	France
52.917	12.824	5	2	Thuuulsfelder_Stausee	Germany
42.935	-84.41	6.1	3	Ovid	USA
53.538	20.918	6.1	2.6	SYEDANJSKIE	Poland
53.455	19.217	6.3	3.7	PLIIOWYEZZG	Poland
28.473	-81.351	7.8	4.2	South_Conway	USA
53.243	12.673	8.5	3.2	Wangnitzsee	Germany
36.6	139.2	9.5	4.1	Oze_numa	Japan
41.427	-85.737	10	3.9	Syracuse	USA
44.912	-93.686	10	5	Halsteads_Bay	USA
53.593	10.932	1.7	1.1	Groner_Varchentiner_See	Germany
29.231	-81.906	1.8	1.5	Charles	USA
53.968	21.533	2.1	1.1	GUBER	Poland
51.948	16.232	3	1.6	OSLIIONINJSKIE	Poland
51.48	4.26	3.0729	1.5	Binnenschelde	Netherlands
52	4.54	3.0729	1.5	Rottemeren	Netherlands
52.17	5.08	3.0729	1.5	Breukeleveen	Netherlands
27.992	-81.606	4.2	4.2	Annie	USA
28.76	-81.657	4.2	4.2	Carlton	USA
53.607	11.536	4.5	2.9	Unterer_Ostorfer_See	Germany
52.842	18.088	4.7	2.1	MIELNO	Poland
53.817	17.7	4.8	2.1	TRZEMESZNO	Poland
53.267	12.612	6.3	2.5	Im_Langen_Ort_or_Thuuurensee_or	Germany
53.275	13.422	6.3	2.5	Im_Langen_Ort_or_Thuuurensee_or	Germany
53.285	13.159	6.3	2.5	Im_Langen_Ort_or_Thuuurensee_or	Germany
53.738	11.647	6.8	2.9	Raaaggeliner_See	Germany
52.955	14.913	8.8	2.5	LIIUBIE	Poland
53.938	21.247	9.1	4.6	SHWIYETAJNO	Poland
39.783	46	9.6	5.8	KARAGEL	formerUSSR
51.967	14.02	10	5	Kiessee_Barby	Germany
52.24	5.09	2.4597	1.2	Kortenhoef	Netherlands
43.959	43.162	3.1	2	Tambukan	Russia
28.055	-81.742	4.2	3	Hartridge	USA
53.798	16.615	4.7	2.5	WIELATOWO	Poland
52.37	18.728	4.9	2.5	BRDOWSKIE	Poland
43.083	11.917	5	2.5	di_Montepulciano	Italy
53.55	20.815	5.2	2.7	BRAJNICKIE	Poland
28.755	-81.636	5.4	4.2	Ola	USA
30.265	-97.758	5.5	2.5	Lady_Bird	USA
53.765	-8.631	6.2	2.9	O'Flynn	Ireland
36.34	-95.569	7.6	5.1	Claremore	USA
41.017	-74.478	8.1857	4	Green_Pond	USA
53.03	14.825	9.2	3.5	SITNO_WIELKIE	Poland
26.824	100.2	6.14076	3	Wenbi	China
53.6	75.8	0.6	0.4	AJLAK	formerUSSR
52.666	12.37	1.642	0.8	Schollener_See	Germany
53.884	-7.846	2.8	1.4	Rinn	Ireland
53.612	12.287	3	1.5	Barniner_Seeddot_Nordostteil	Germany
53.18	6.43	3.0735	1.5	Leekstermeer	Netherlands
53.26	18.797	4.1	2.2	WIECZNO_POLIIUDNIOWE	Poland
28.959	-81.71	4.2	3.6	Ella2	USA
27.528	-81.484	5.1	3	Sebring	USA
28.429	-81.645	5.1	4.2	Hickorynut	USA
29.153	-81.832	6	4.2	Halfmoon	USA
53.449	12.136	6.1	1.4	Rederangsee	Germany
25.033	152.235	6.3455	3.1	Gregory	Australia
53.335	12.935	6.8	2.8	Muuuritzddot_davon_Kleine_Muuur	Germany
45.455	-89.241	8.2	4.1	Enterprise	USA
43.544	-119.614	8.5	3	Chikahominy	USA
42.596	19.925	9	9	Plavsko	Mountenegro
45.357	-93.336	9.8	4	George	USA
53.547	19.248	9.9	3.9	GORYNJSKIE	Poland
52.457	12.431	1.8	1.2	Alfsee	Germany
53.722	19.963	2	0.7	PAUZENJSKIE	Poland
42.187	-72.068	3	2.1	Quaboag_Pond	USA
53.795	12.613	3.5	1.9	Parumer_See	Germany
35.837	-78.8	4	2	Crabtree	USA
28.906	-82.371	4.2	4.2	Hernando	USA
27.253	-81.334	5.4	4.2	Grassy	USA
32.367	-97.217	6.1	2.8	Alvarado_Park	USA
52.933	68.2	2.8	2	ARYK-BALYK	formerUSSR
39.992	116.272	3	1.5	Kunming	China
44.672	26.267	4	2	Caldarusani	Romania
47.182	3.613	4	3	Etangs_de_Vaux_et_de_Baye	France
53.8	21.773	4.9	2.8	TUCHLIN	Poland
51.945	16.2	5.6	3.2	WIELENJSKIE	Poland
29.512	-81.592	6.6	6	Broward	USA
45.965	-89.483	6.7	3.4	Lost	USA
52.271	13.647	7.2	3	Seddiner_See	Germany
53.812	19.53	7.5	2.7	RUCEWO_WIELKIE	Poland
53.877	22.227	9.5	4.7	SAWINDA_WIELKA	Poland
26.434	151.738	3	2	Gordonbrook	Australia
41.35	12.975	3	1.5	di_Caprolace	Italy
53.845	22.62	3.3	1.4	SKOMYETNO	Poland
52.15	15.895	3.4	1.8	CHOBIENICKIE	Poland
51.35	78.2	4	2.7	TLEUBERDY	formerUSSR
37.55	143.833	4.0969	2	Wendouree	Australia
28.073	-81.721	4.2	3	Rochelle	USA
52.364	13.682	4.8	2.5	Zeuthener_See	Germany
36.515	142.939	5.1194	2.5	Batyo_Catyo	Australia
30.963	-103.721	7.6	3.5	Balmorhea	USA
53.436	13.306	7.9	2	Specker_See	Germany
52.367	18.765	8.1	3.3	MODZEROWSKIE	Poland
49.667	-110.294	8.4	4.2	Elkwater	Canada
52.212	17.113	8.5	4.2	BNINJSKIE	Poland
53.756	12.158	10	3.5	Inselseeddot_Seeteil_Muuuhl-lRo	Germany
42.401	11.378	1	0.8	Burano	Italy
51.483	71.2	2.6	1.8	BOZAJGYR	formerUSSR
51.893	16.277	5	1.6	PRZEMYECKIE	Poland
52.378	16.618	5.2	3.1	NIEPRUSZEWSKIE	Poland
27.339	-81.408	6	4.2	Francis	USA
34.911	-111.467	6.1422	3	Mormon	USA
53.69	22.85	6.6	2.6	TAJNO	Poland
31.707	119.58	3	2	Qianzidang	China
35.93	-109.04	1.5	1	Red	USA
52.96	5.73	2.666	1.3	Langweerderwielen	Netherlands
53.774	-7.41	3.3	1.4	Kinale	Ireland
51.566	23.77	3.8	2	Ostrovianske	Ukraine
53.972	19.072	6	2.1	DYABRYOWKA	Poland
53.719	12.054	7.9	3	Groner_Sternberger_See	Germany
33.559	-4.929	8	4	Dait_Ifrah	Morocco
52.409	13.094	8.5	4.2	Langer_See	Germany
53.642	18.585	9.5	5	RADODZIERZ	Poland
53.617	62.683	1.4	1	ZGAMANZGARKOL	formerUSSR
53.952	12.25	2.2	1.3	Gothenseeddot_davon_Nordbecken	Germany
53.767	23.017	3.3	1.2	KOLNO	Poland
30.273	-85.979	3.6	3.6	Powell_Bay	USA
34	18.4	5.2	1.9	Zeekoevlei	South_Africa
26.384	152.932	6.1428	3	Six_Mile_Creek	Australia
43.217	-71.263	7.6	3.7	Northwood	USA
32.685	-95.552	9.1	4.6	Holbrook	USA
53.808	11.973	9.5	4.7	Groner_Wariner_See	Germany
53.75	20.605	9.7	3.2	KLEBARSKIE	Poland
29.602	-82.003	6.6	1.8	Cowpen	USA
44.967	-124.017	6.7	2.6	Devils	USA
51.033	-113.817	7	3.5	Chestermere	Canada
51.49	13.994	7	4.9	Suuu馿r_See	Germany
34.599	-78.458	7.3701	3.6	Singletary	USA
53.27	6.83	3.0759	1.5	Schildmeer	Netherlands
53.16	6.57	4.0984	2	Paterswoldsemeer	Netherlands
29.501	-97.632	6.7569	3.3	Gonzales	USA
41.076	29.118	7.3704	3.6	Elmali-2	Turkey
52.382	12.478	7.5	3.9	Seddinsee	Germany
53.543	19.378	7.8	3.7	TRUPEL	Poland
52.431	13.067	9.8	5.5	Groner_Wannsee	Germany
53.133	74.133	0.8	0.5	GOLUBOVKA	formerUSSR
41.777	-70.863	1.8	1.5	Snipatuit_Pond	USA
53.92	12.215	2.1	1.2	Gothenseeddot_davon_Suuudbecken	Germany
29.577	-82.059	3	2.4	Little_Orange	USA
51.246	-10.837	5.9392	2.9	Drumharlow	Ireland
52.972	19.575	6.2	2.7	URSZULEWSKIE	Poland
53.56	10.929	7	2	Damerower_See	Germany
43.101	-72.089	7.6	5	Highland	USA
27.985	-81.767	7.8	5.4	Eagle	USA
53.373	14.338	7.8	3.4	Woterfitzsee	Germany
53.705	21.075	7.8	3.8	RANJSKIE	Poland
33.967	-84.381	2.4	1.8	Bull_Sluice	USA
53.535	19.238	2.8	1.1	RAKUTOWSKIE_WIELKIE	Poland
28.092	-81.709	3.6	3	Haines	USA
52.107	14.21	4.5	2.9	Neuendorfer_See	Germany
30.733	76.817	4.9	2.4	Sukhna	India
32.827	-114.454	4.917	2.4	Mittry	USA
47.517	0.667	6	1.5	Saint-Nicolas	France
45.378	28.91	7.1665	3.5	Safiani	Ukraine
42.093	-84.301	7.6	5.5	Columbia	USA
52.687	17.925	7.6	3.2	WIECANOWSKIE	Poland
38.127	37.78	7.78	3.8	Polat	Turkey
52.22	4.96	10	4.2	Vinkeveense_Plassen2	Netherlands
28.093	-81.669	3	2.4	Henry	USA
53.353	-4.414	5.2	3	Llyn_Alaw	UK
52.508	16.502	7	3.5	BYTYNJSKIE	Poland
52.265	16.608	7.7	4.5	STRYKOWSKIE	Poland
44.016	-121.745	3.7	0.6	Sparks	USA
50.983	68.667	2	1	TELEKEJ	formerUSSR
53.5	20.923	3.7	1.6	SASEK_MALIIY	Poland
29.778	-82.143	4.2	3.6	Alto	USA
52.379	12.459	5	2.5	Werdersche_Havel	Germany
29.792	-81.848	5.1	4.2	Georges	USA
27.258	152.952	9.2121	4.5	Kurwongbah	Australia
28.17	84.084	10	6.6	Begnas	Nepal
46.1	19.82	2.5	1	Ludas	Serbia
52.376	12.95	4	2	Tieckowsee	Germany
52.399	13.633	4	2	Tieckowsee	Germany
52.403	13.078	4	2	Tieckowsee	Germany
52.49	12.614	4	2	Tieckowsee	Germany
53.778	-7.876	4	1.7	Forbes	Ireland
52.098	16.097	4.5	2.4	BERZYNJSKIE	Poland
32.773	35.064	5	2.7	Kishon	Israel
53.492	16.09	8.5	3.5	WYASOSZE	Poland
27.289	-81.343	4.2	3	Huntley	USA
53.708	21.628	5.3	2.3	WARNOLIITY	Poland
53.96	11.571	5.7	2.9	Schmollenseeddot_Nordteil	Germany
53.062	14.643	6.8	4.2	DLIIUGIE	Poland
44.937	-87.204	7.6	2.1	Clark	USA
44.226	-1.208	8	4	dAureilhan	France
45.765	8.69	8	4	di_Commabio	Italy
53.358	13.464	3.5	1.6	Zierker_See	Germany
52.433	19.683	4.3	1.9	ZDWORSKIE	Poland
49.935	79.009	5.941	2.9	Chagan	Kazakhstan
47.182	4.064	6	5.3	des_Settons	France
53.564	12.21	6.9	3.3	Torgelower_See	Germany
28.472	-81.35	9	5.4	North_Conway	USA
44.436	26.224	3	1.5	Cernica	Romania
52.95	5.68	2.0561	1	Koevordermeer	Netherlands
52.57	5.83	2.6696	1.3	Vossermeer	Netherlands
37.884	-122.139	3.0786	1.5	Lafayette	USA
28.244	-81.185	5.1	2.4	Lizzie	USA
28.488	-81.358	8.1	2.7	Little_Conway	USA
29.86	-82.169	6	3.2	Hampton	USA
53.828	14.7	6.3	2.7	OSTROWO	Poland
53.357	11.996	9.9	4.6	Useriner_See	Germany
43.056	11.965	5	2.5	di_Chuisi	Italy
43.69	-70.992	5.2	2.7	Province	USA
43.69	-70.992	5.2	2.7	Province	USA
42.3	-95.006	6.1	3	Black_Hawk	USA
41.27	13.034	9.2142	4.5	di_Sabaudia	Italy
41.586	44.841	0.5	0.3	KUMISI	formerUSSR
26.13	91.66	4	1	Dipor_Bil	India
24.8	67.78	5	5	Haleji	Pakistan
41.406	12.895	5.1245	2.5	di_Fogliano	Italy
35.533	46.133	6	3	Zarivar	Iran
52.24	4.933	6	2.9	Vinkeveense_Plassen3	Netherlands
44.76	21.45	8	4	Silver	Serbia
50.158	36.486	6.9653	3.4	Muromske	Ukraine
49.983	37.317	7.1698	3.5	Velikoburlutske	Ukraine
53.558	19.482	2.8	0.6	KARASH	Poland
42.174	-85.552	3.4	1.5	Austin	USA
46.073	19.757	3.5	1.9	Palic	Serbia
53.815	22.145	6.4	2.4	DRUGLIN	Poland
53.868	-7.977	3.5	2.7	Boderg	Ireland
53.463	12.379	3.8	2.3	Lieps	Germany
52.746	13.51	1.6	0.8	Guuulper_See	Germany
52.5	4.83	2.0582	1	tZwet	Netherlands
52.5	4.8	2.0582	1	De_Poel	Netherlands
41.78	115.75	3.35	1.42	Shuiquanchuo	China
45.032	-87.159	3.7	1.8	Kangaroo	USA
52.54	4.74	5.126	2.5	Alkmaardrmeer	Netherlands
52.297	18.24	5.3	3	GOSLIIAWSKIE	Poland
48.35	-3.9	7	3.5	Saint-Michel	France
34.4	115.67	10	3	Jasper	New_Zealand
34.411	115.682	10	3	Jasper	Australia
53.438	11.861	1	0.5	Grones_Meer	Germany
53.22	6.03	3.5	1.3	Bergumermeer	Netherlands
53.995	17.617	7	3.1	KRUSZYNJSKIE	Poland
43.172	-94.905	4.9	3	Lost_Island	USA
53.708	18.478	6.4	2.4	KALIIYEBIE	Poland
44.24	-85.428	8.5	3.6	Cadillac	USA
33.873	120.719	2.2639	1.1	Shaster	Australia
41.305	43.741	2.3	1.6	SAGAMO	formerUSSR
28.376	-81.178	3	2.4	MaryJane	USA
28.503	-81.527	8.4	4.2	Down	USA
53.978	14.657	3.1	1.6	KOPROWO	Poland
53.835	19.587	4	2	EWINGI	Poland
31.42	75.37	7.62	3.05	Kanjli	India
28.796	-81.66	2.4	1.8	Beauclaire	USA
29.87	-95.173	3	1.3	Sheldon	USA
53.133	6.683	3	1.2	Zuidlaardermeer	Netherlands
39.205	-89.465	6.15	3	Glenn_Shoals	USA
53.302	13.201	7.9	3.9	Woblitzsee	Germany
52.417	25.117	3.2	1.6	BELOE	formerUSSR
53.437	-9.452	4	2.4	Bofin_(Shannon)	Ireland
32.839	-96.722	5.5	4.4	White_Rock	USA
42.159	42.714	8	4	VDHR_VARTSIHSKOE	formerUSSR
28.096	-56.777	6.5596	3.2	Ibera	Argentina
40.83	-86.798	9.1	3	Shafer	USA
52.48	5.84	2.2657	1.1	Drontermeer	Netherlands
53.202	12.987	5.5	2.5	Zwischenahner_Meer	Germany
53.933	73.8	1.6	0.8	KUMDY-KUL	formerUSSR
27.433	152.457	9	5.4	Atkinson	Australia
44.967	-72.867	10	6.1	Carmi	USA
30.25	120.15	2.43	1.84	Xihu	China
27.393	-81.44	2.4	1.2	Josephine	USA
29.771	-82.092	6.6	5.4	Little_Santa_Fe	USA
53.633	12.236	1.9	0.8	Galenbecker_See	Germany
45.738	-94.164	7	3.5	Little_Rock	USA
50.245	36.395	7.7887	3.8	Travyanske	Ukraine
43.608	17.494	3	1.5	Blidinje	Bosnia_Hersegovina
44.114	27.078	3	2	Srebrana	Bulgaria
50.159	35.922	5.1305	2.5	Rogodzyanske	Ukraine
31.602	-84.137	6.1	4	Chehaw	USA
45.83	-67.08	7	3.5	George	Canada
52.88	4.91	8.198	4	Amstelmeer	Netherlands
53.768	19.55	5.7	2.4	PLIIASKIE	Poland
45.595	28.126	2.5	1.5	Beleu	Moldova
37	-62.5	2.8822	1.4	Monte	Argentina
35.858	140.034	3.8	0.9	Tega_numa	Japan
28.141	-81.242	5.4	3.6	Gentry	USA
41.269	-73.707	6.1545	3	Muscoot	USA
47.502	-119.512	8.2	4.6	Lenore	USA
31.383	-100.483	8.8	2.7	Nasworthy	USA
46.8	10.517	6	3	di_Resia	Italy
37.883	68.933	10	1.6	VDHR_GOLOVNAYA_GAS	formerUSSR
53.58	21.748	2.6	1	POGUBIE_WIELKIE	Poland
31.2	120.93	3	2.5	Bailiandang	China
39.257	-86.396	6.1	3	Lemon	USA
50.767	75.667	7.9	5.3	SABUNDYKOL	formerUSSR
31.412	120.859	2	1.5	Kuilei	China
53.815	21.627	3	0.6	LIIUKNAJNO	Poland
51.55	23.851	3.2	2	Luki	Ukraine
47.2	124.22	1.7	1	Zhalong	China
41.8	-70.949	3.7	2.7	Long_Pond	USA
48.99	36.051	4.111	2	Orelske	Ukraine
24.6	73.68	8.5	4.3	Pichola	India
42.748	-77.512	9.2	4.9	Honeoye	USA
31.27	120.7	2.4	1.7	Dushu	China
31.314	120.69	2	1.5	Jinji	China
33.775	121.523	2	1.4	Gore	Australia
43.405	-95.075	6.7	3	Okoboji	USA
52.232	15.905	9.6	3.5	ZBYASZYNJSKIE	Poland
36.849	117.372	3	1	White_Cloud	China
46.806	-87.705	9.1	4.5	Indepedence	USA
38.656	21.224	10	9	Ozeros	Greece
39.91	-85.99	6.1578	3	Geist	USA
53.607	12.247	4.1	2.1	Goldberger_See	Germany
40.226	-105.843	6	3	Shadow_Mountain	USA
28.49	-81.551	7.8	4.2	Butler	USA
28.575	-81.766	7.8	4.2	Minneola	USA
52.434	13.762	8.9	4.8	Groner_Muuuggelsee	Germany
25.402	152.531	9	4.5	Lenthalls	Australia
28.449	-81.524	9	6	Tibet	USA
53.9	62.817	2.3	1.3	BOLSHOJ_KOSKOL	formerUSSR
52.978	12.657	9	3.8	Grimnitzsee	Germany
29.927	-82.188	3.6	2.4	Sampson	USA
47.783	59.55	3.8	2	SHALKAR	formerUSSR
53.147	15.087	4.5	2.8	PLIIONJ	Poland
52.342	13.655	9.1	2.8	Schwielowsee	Germany
53.033	5.75	3	1.7	Sneekermeer	Netherlands
41.72	115.72	2.9	2.01	Kulunzhuo	China
39.967	48.883	2	1.4	ADZGIKABUL	formerUSSR
52.246	4.726	5.7515	2.8	Westeinderplassen	Netherlands
29.489	-95.648	5.1386	2.5	Smithers	USA
53.123	-112.701	6	2.7	Miquelon	Canada
31.636	-93.004	4.6	2.4	Cane_River	USA
39.794	-99.946	7	3.2	Norton	USA
45.171	27.224	1.2537	0.6	Jirlau	Romania
46.017	170.1	2	0.75	Waihola	New_Zealand
28.999	-81.622	6	4.2	Dorr	USA
42.302	-72.042	6.1	3.7	Brooks_Pond	USA
40.433	49.85	2	1.3	BEYUK-SHOR	formerUSSR
43.506	-94.575	3.0954	1.5	Okamanpeedan	USA
45.678	-122.721	4	0.9	Vancouver	USA
35.691	-78.12	5.7539	2.8	Buckhorn	USA
36.275	140.5	2.1	6.5	Some_Japaneese_Name	Japan
49.567	36.516	2.4825	1.2	Liman	Ukraine
28.531	-81.766	5.4	4.2	Minnehaha	USA
27.792	-80.722	2.4	2.4	Stick_Marsh	USA
31.2667	120.7	2.4	1.67	Duyehu	China
29.286	-81.39	4.2	3	Disston	USA
47.35	123.4	1.2	0.9	Hongyanpao	China
52.917	5.617	3	1.5	Slotermeer	Netherlands
44.817	-85.333	9	4.5	Skagemog	USA
45.29	27.333	2	1.1	Balta_Alba	Romania
53.05	70.25	5.7	3.4	BOROVOE	formerUSSR
35.583	-57.914	1.4	0.7	Yalca	Argentina
52.9	69.067	8.5	4.8	ZERENDINSKOE	formerUSSR
53.068	-113.261	5.5	3.5	Coal	Canada
34.582	133.94	9	1.6	Kojima-ko	Japan
39.817	-88.933	4.941	2.4	Decatur	USA
32.719	-96.961	5.35	2.6	Mountain_Creek	USA
30.624	-96.064	10	5	Gibbons	USA
52.383	25.3	2.2	1.4	SPOROVSKOE	formerUSSR
35.747	140.191	2.5	1.7	Inba_numa	Japan
52.055	14.204	4	3.1	Schwielochsee	Germany
52.081	13.813	4	3.1	Schwielochsee	Germany
52.097	14.193	4	3.1	Schwielochsee	Germany
46.38	124.18	2.8	2.6	Dajinpao	China
38.233	-95.767	4	3	John_Redmond	USA
41.86	-122.058	6.171	3	Meiss	USA
50.717	80.933	2.5	1.5	BOLSHOE	formerUSSR
52.502	12.68	2.2867	1.1	Duuummer	Germany
41.4	45.183	7	4.6	DZGANDARI	formerUSSR
41.122	-75.424	2.4	1.4	Stillwater	USA
31.0667	120.883	2.5	1.38	Yuandang	China
36.602	-76.47	2	1	Drummond	USA
34.587	-119.981	4.7425	2.3	Cachuma	USA
28.477	-81.378	4.8	3.6	Louisa	USA
52.283	5.333	6	1	Eemmeer	Netherlands
40.736	-112.645	6.1	3	Rush	USA
53.253	63.229	3.1	2.3	KOPA	formerUSSR
38.561	21.369	9	4.5	Lysimachia	Greece
37.093	-79.402	9.4	4.7	Leesville	USA
41.256	43.551	0.8	0.5	HANCHALI	formerUSSR
45.135	142.328	3.3	1.5	Some_Japaneese_Name	Japan
36.048	138.084	7.2	4.7	Suwa-ko	Japan
53.85	68.8	1	0.7	SASYKKOL	formerUSSR
31.02	76.5	6	0.5	Ropar	India
28.213	-81.209	7.9	3.7	Alligator	USA
41.283	49.067	2.4	0.8	AGZYBIRCHALA	formerUSSR
27.738	-81.492	5.1	3.3	Reedy	USA
27.702	-81.41	2.4	1.8	Arbuckle	USA
35.35	173.783	3	2	Omapere	New_Zealand
52.699	6.048	3	1.3	Beulakerweid	Netherlands
51.567	3.65	10	5	Veerse_meer	Netherlands
53.716	12.019	10	2.5	Malchiner_See	Germany
32.804	-97.474	6.7	1.8	Worth	USA
27.815	-81.582	6	2.4	Crooked	USA
37.47	175.05	2.7	1.5	Whangape	New_Zealand
35.527	-58.116	1.7	1.2	Vitel	Argentina
38.214	-122.748	2.09	1	Laguna	USA
32.9333	119.933	3.45	0.67	Desheng	China
45.301	28.513	4	1	Kartal	Ukraine
43.126	-93.425	7	3.7	Clear	USA
48.615	44.096	6.3	3.5	VDHR_BERESLAVSKOE	formerUSSR
45.283	37.633	1.2	1	LIM_VOJSKOVOJ	formerUSSR
43.617	-121.843	6.1	2.8	Davis	USA
52.95	5.55	3	1.8	Fluessen_Heegermeer	Netherlands
28.787	-81.705	2.4	2.4	Dora	USA
29.67	115.93	3.4	2.2	Qilihu	China
50.517	70.7	2.9	2.2	KUMDYKOL	formerUSSR
28.533	-81.637	5.4	3	Johns	USA
43.786	-121.805	6.1	3.3	Crain_Prarie	USA
52.633	5.967	6	3.3	Zwarte_meer	Netherlands
39.759	-89.6	7.8226	3.8	Springfield	USA
33.322	-91.278	8.3	3.6	Chicot	USA
52.45	25.2	2.5	1.3	CHERNOE	formerUSSR
53.75	16.743	5.5	2.2	WIELIMIE	Poland
28.153	-80.745	4.6	3	Washington	USA
32.8	119	2.3	1.7	Qihu	China
31.5667	120.75	3	1.78	Kuncheng	China
52.34	5.58	3.1215	1.5	Wolderwijd	Netherlands
31.5833	120.75	3.24	2.6	Wugong	China
28.948	151.462	9.2565	4.5	Glenlyon	Australia
31.5833	120.733	3	1.8	Kuncheng	China
31.979	-98.476	10	4	Proctor	USA
43.74	-78.915	9.2	4.5	Head	Canada
41.75	122.91	2.1	1.82	Shenyangxihu	China
52.633	82.15	3	1.5	BAHMATOVSKOE	formerUSSR
44.972	-1.119	8	4	Etang_de_Lacanau	France
31.4	120.8	2	1	Yancheng	China
52.2	5.067	3	1.8	Loosdrechtse_Plassen	Netherlands
52.9	5.8	3	1.5	Tjeukemeer	Netherlands
30	116.72	7	5	Taibohu	China
35.679	-57.998	1.7	1.2	Manantiales	Argentina
52.96	5.55	2	1.5	Tjeukemeer	Netherlands
34.131	74.856	6	1.4	Dal	India
53.45	29.82	9.1	2.8	VDHR_CHIGIRINSKOE	formerUSSR
28.753	-81.058	2.1	1.8	Harney	USA
29.41	96.75	3.55	1	Ranwucuo	China
28.65	116.38	6.15	5.45	Chenjiahu	China
26.48	74.55	10	8	Pushkar	India
53.377	6.176	4.362	2.1	Lauwersmeer	Netherlands
52.4	27.96	6.3	1.8	VDHR_LYUBANSKOE	formerUSSR
41.05	43.617	7.8	5	ARPILICH	formerUSSR
38.4	-61.749	1.8	1.1	Souce_Grande	Argentina
45.56	124.46	3.1	2.5	Maoxingpao	China
43.474	-95.102	7.3	5.2	Spirit	USA
52.77	27.54	7.5	2.4	VDHR_SOLIGORSKOE	formerUSSR
52.89	28	5.5	3	VDHR_KRASNAYA_SLOBODA	formerUSSR
29.739	-82.076	9	5	Santa_Fe	USA
37.5	143.65	2.7	2	Burrubeet	Australia
45.492	28.067	6.207	3	Brates	Romania
31.27	118.92	4.4	1.56	Guchenghu	China
29.67	116.23	8.2	4.65	Nanbeihu	China
26.302	152.997	3.1425	1.5	Cootharaba	Australia
26.85	104.25	5	2.4	Caohai	China
47.206	18.6	3.4	1.4	Velencei-to	Hungary
29.516	-82.129	3	2.4	Lochloosa	USA
52.65	25.9	2.3	1.2	VYGONOSCHANSKOE	formerUSSR
29.42	112.03	2.6	1.5	Shanbohu	China
27.754	-80.744	3	3	Blue_Cypress	USA
41.183	43.167	1	0.7	HOZAPINI	formerUSSR
35.005	-92.392	5	2	Conway	USA
52.317	5.2	6	1	Gooimeer	Netherlands
43.875	23.583	5	1.5	Bistret	Romania
46.6	29.967	4.3	3.5	Kuchurganskiy_liman	Moldova
42.497	27.424	1.3	1	Burgas	Bulgaria
30.3	114.2	4.8	2.2	Dong_hu	China
33.1667	119.833	1.5	1.02	Dazong	China
46.85	123.7	2.8	2.5	Heshentanpao	China
33.26	117.93	3	1	Tiangang	China
40.515	21.3	10	3.5	Orestiada	Greece
52.7	81.617	5	2.5	BOL_OSTROVNOE	formerUSSR
29.02	-81.94	6.6	4.8	Weir	USA
35.601	-58.017	3.1536	1.5	Chascomus	Argentina
52.491	7.978	2.8	1.4	Steinhuder_Meer	Germany
50.642	-105.5	5.6	3	Buffalo	Canada
28.52	112.58	1.7	1.4	Lannihu	China
28.82	112.15	4.6	4.2	Anle	China
29.65	113.4	5	4.7	Yehu	China
51.467	4.233	5	2.1	Markiezaatmeer	Netherlands
45.75	14.372	10	5	Cerknica	Slovenia
51.633	4.25	10	5.2	Volkerak	Netherlands
53.517	78.45	5	3.9	HOROSHEE	formerUSSR
47.7	126.73	1.35	1.19	Wulagaipao	China
49.52	27.3	8	3.5	VDHR_ZASLAVSKOE	formerUSSR
49.967	50.617	8.5	1.8	VDHR_DUNGULYUKSKOE	formerUSSR
52.4	5.7	6	1	Veluwemeer	Netherlands
27.825	-81.413	3	2.4	Weohyakapka	USA
33.0333	118.4	1.6	1.05	Douhu	China
37.441	175.199	2	1.5	Waikare	New_Zealand
52.6	5.717	6	3	Ketelmeer	Netherlands
44.073	-88.642	6.243	3	Butte_das_Morts	USA
34.288	-78.509	4.8121	2.3	Waccamaw	USA
29.43	111.92	3.7	3.5	Maoli	China
27.49	-81.462	8	4	Jackson	USA
41.45	43.8	3.3	2.4	PARAVANI	formerUSSR
53.34	65.59	2.5	1.6	SARYKOL	formerUSSR
46.712	31.509	6.661	3.2	Bereznaski	Ukraine
50.626	97.394	8.2973	4	Tere-Khol	Russia
38.435	30.853	3	2	Karamik	Turkey
52.4	27.95	3	1	CHERVONOE	formerUSSR
30.25	114.2	3.5	2.7	Luhu	China
45.56	82.173	3.4	2.5	DZGALANASHKOL	formerUSSR
50.9	69.35	3	1.5	KOZGAKOL	formerUSSR
28.92	112.92	1.8	1.7	Heye	China
31.17	75.2	2	0.5	Harike	India
42.871	-88.958	4.216	2	Koshkonong	USA
37.217	61.298	8.6	3.1	VDHR_VTOROE_TEDZGENSKOE	formerUSSR
48.533	43.433	9.7	3.7	VDHR_KARPOVSKOE	formerUSSR
29.88	115.38	5.4	3.7	Wanghu	China
31.2	120.833	2.2	1.13	Baoying	China
41.026	28.569	7.9	3.8	Buyukcekmece	Turkey
41.2	22.75	10	5	Dijran	Greece
42.75	123.28	2.38	2.15	Xipaozi	China
31.2	120.833	3.15	1.83	Chenghu	China
35.672	-118.427	6.27	3	Isabella	USA
44.97	38.8	6.6	3.3	VDHR_SHAPSUGSKOE	formerUSSR
40.766	21.1	8.4	4	Small_Prespa	Albania
29.83	116.18	8.23	5.23	Xinmiaohu	China
30.25	114.72	4.4	3.4	Baoanhu	China
29.471	-82.186	2.4	1.8	Orange	USA
53.03	68.24	10	5.7	IMANTAU	formerUSSR
30.206	-90.102	6	4	Pontchartrain	USA
28.93	112	2.5	2.3	Weidi	China
46.3	124.1	3.7	3	Lamasipao	China
41.888	15.44	1.7	0.7	Lesina	Italy
50.5	-112.883	9.7	6.5	McGregor	Canada
29.507	-81.916	9.1	2.4	Rodman	USA
52.155	112.735	6	3.5	Shakshinskoe	Russia
39.991	-118.627	2.207	1	Humboldt_Sink	USA
42.848	2.996	3.7	2	Etang_de_Leucate	France
52.6	65.58	2.1	1.6	TYUNTYUGUR	formerUSSR
53.711	-114.397	9	4.8	SteAnne	Canada
40.521	-84.421	4.255	2	Grand	USA
45.137	-1.114	10	5	de_Houtrin_et_de_Carcans	France
40.91	-74.693	3	1.5	Musconetcong	USA
44.146	-88.834	3.4	2	Poygan	USA
37.08	118.1	2.4	2.08	Matahu	China
45.654	29.197	5	1.5	KITAJ	formerUSSR
47.25	38.717	5	1	Miusskiy_liman	Russia
25.3	-57.35	3	2	Ypacarai	Paraguay
50.627	69.492	8	2.5	Kozakol_(Koze-Kul)	Kazakhstan
37.943	-122.262	2.0235	0.9	San_Pablo	USA
29.67	115.83	3.4	2.24	Saihu	China
28.773	-81.822	4.8	3.6	Harris	USA
47.643	11.339	9.3	3.5	Weitsee	Germany
31.13	120.95	4.36	2.5	Dianshanhu	China
45.27	37.45	1.8	1.3	LIM_KURCHANSKIJ	formerUSSR
37.766	140.343	6.327	3	BonneySE	Australia
29.464	-81.501	6.5333	3.1	Crescent	USA
35.77	-76.458	2.7	1.4	Phelps	USA
50.95	61.55	3.1	2.3	Aike	Kazakhstan
28.717	-81.3	3.876	1.8	Jesup	USA
47.096	-1.676	4	1.4	de_Grand-Lieu	France
36.929	-62.311	7.2	5.1	Chochio	Argentina
52.87	78.613	7.5	4	BOLSHOE_YAROVOE	formerUSSR
51.867	140.502	4	2	Kadi	Russia
43.926	-89.968	9.1	4.5	Castle_Rock	USA
45.428	28.989	4	0.7	KATLABUH	formerUSSR
44.167	-78.833	7.6	1.4	Scugog	Canada
39.28	117.57	2.3	1.85	Qilihai	China
45.3	28.663	2.5	1	Kugurluj	Russia
30.1	115.1	3.4	2.3	Dayehu	China
51.78	4.17	10	5.4	Haringvliet	Netherlands
30.7	113.73	2.4	1.9	Diaochahu	China
34.4	-54.28	1.4	0.6	Rocha	Uruguay
29.93	114.08	4.1	1.94	Xilianghu	China
45	39.3	8	4.5	VDHR_TSCHIKSKOE	formerUSSR
32.771	-94.544	8.6125	4.1	Of_The_Pines	USA
32.5833	119.467	1.43	1.1	Shaobo	China
41.217	175.25	2.5	2.5	Wairarapa	New_Zealand
36.45	146.1	7	3.5	Mokoan	Australia
29.78	115.67	3.5	2.8	Chihu	China
52.526	-113.982	8	5.4	Gull	Canada
29.12	116.67	7.1	5.72	Zhuhu	China
44.339	-84.725	6.7	2.3	Houghton	USA
28.169	-81.39	3.2	1.9	Tohopekaliga	USA
45.306	28.666	2.5	0.8	Kurguluy	Ukraine
28.83	112	4.3	3.24	Nanhu	China
29.75	113.58	4.5	4.2	Huanggai	China
43.02	70.68	7.7	2	BIJLYUKOL	formerUSSR
31.5833	119.583	1.31	1.1	Changdang	China
45.46	132.73	4.2	3.7	Dongbeipao	China
29.287	-81.598	5.178	2.4	George	USA
51.75	4	10	5	Grevelingenmeer	Netherlands
52.483	-112.867	6.5	2.8	Buffalo	Canada
45.27	37.15	1.8	1.2	LIM_AHTANIZOVSKIJ	formerUSSR
33.399	-62.903	6.3	1.5	La_Dulce	Argentina
38.085	-65.828	7	1.6	Urre_Lauquen	Argentina
35.085	-68.753	8.468	4	El_Nihuil	Argentina
53.02	-114.053	9.1	4.5	Pigeon	Canada
45.372	28.385	7	1.5	KAGUL	formerUSSR
32.95	118.1	2.4	1.71	Nvshanhu	China
33.25	119.117	2	0.97	Baimahu	China
29.17	112.5	3.5	2.89	DaTong	China
30	114.25	4.3	2.9	Futouhu	China
50.327	137.327	3.9	1.5	Hummi	Russia
53.308	78.007	2.4	2.1	Bolshoe_Topolnoe	Russia
46.438	81.274	5.8	4.1	UYALY	formerUSSR
27.388	-81.3	2.4	1.2	Istakpoga	USA
43.133	12.1	6.3	4.7	L_Trasimento	Italy
35.167	149.417	2	1	George	Australia
30.43	112.38	3.3	1.9	Changhu	China
36.839	-62.03	6.4	2.8	Alsina	Argentina
45.436	28.626	6	3	Jalpuh	Russia
45.3	132.5	2	1.65	Xiaoxingkai	China
53.45	-112.55	2.3	1.5	Beaverhill	Canada
53.444	140.076	3.6	2.6	Chla	Russia
27.903	-81.272	4.2	3	Kissimmee	USA
40.167	28.583	4	1.5	Uluabat	Turkey
31.6167	119.833	1.9	1.19	Gehu	China
42.5	-120.2	3.4	2.2	Abert	USA
36	116.13	2.4	1.59	Dongpinghu	China
31.1	118.95	3.25	2.25	Nanyihu	China
30.708	-84.863	9.1	3	Seminole	USA
43.445	5.114	9	6	Etang_de_Berre	France
35.499	-76.189	2.319	0.9	Mattamuskeet	USA
40.183	27.967	4	2	Kus	Turkey
32.47	116.92	4.15	2.42	Wabuhu	China
35.534	-92.13	10	5	Greers_Ferry	USA
30.83	117.08	8.28	1.67	Caizihu	China
36.987	-62.5	7.7	4.8	Monte	Argentina
49.367	143.368	4.215	1.8	Nevskoe	Russia
30.17	116.43	6.86	4.41	Bohu	China
31.8	-85.134	6.1	5	Walter_F_George	USA
40.25	-120.35	2.206	0.8	Honey	USA
28.5	116.36	6.4	4	Junshan	China
51.458	136.52	3	2	Evoron	Russia
32.35	116.17	3.9	2.7	Chengxihu	China
45.7	123.87	4	2.3	Yueliangpao	China
31.47	118.83	5.25	4.08	Shijiuhu	China
36.04	140.394	7	4	Kasumigaura	Japan
40.83	108.83	2.5	1.12	Wuliangsuhai	China
46.683	38.433	7.276	3.2	Eiskiy_liman	Russia
29.917	-93.3	2.813	1	Calcasieu	USA
34.12	118.12	5.5	3.3	Luomahu	China
45.6	99.157	10	4	Boon_Tsagaan_Nuur	Mongolia
51.65	140.257	7	2.5	Kizi	Russia
24.55	93.78	4.6	2.7	Loktak	India
24.55	93.783	4.6	2.7	Loktak	India
24.85	102.7	5.87	2.93	Dianchi	China
45.417	28.617	6	2.5	YALPUH	formerUSSR
30	116.37	5.3	3.94	Huangdahu	China
47.05	41.1	8.4	3.6	VDHR_VESELOVSKOE	formerUSSR
30.18	114.5	6.2	4.16	Lingzihu	China
53.467	139.72	3.8	2.6	Orel	Russia
30	116	4.58	3.78	Longganhu	China
47.872	16.785	1.8	0.8	Neusiedler_See	Austria
50.6	70.3	2	1.8	KURGALDZGINO	formerUSSR
52.068	139.745	5	3	Udyl	Russia
52.006	136.623	6	2	Chukchagirskoe	Russia
49.802	136.294	4	2.6	Bolon	Russia
29.83	113.33	2.2	1.91	Honghu	China
38.83	116	5.5	2.84	Baiyangdian	China
42.167	19.317	8.3	5	Skadar	Albania
40.183	-111.783	4.2	2.7	Utah	USA
44.827	28.985	7.38	3	Razelm	Romania
41.993	-120.41	7	4	Goose	USA
51.2	-99.3	3.4	2.5	Dauphin	Canada
44.037	-88.451	6.4	4.7	Winnebago	USA
44	-88.417	7.3	7	Winnebego	USA
48.08	93.2	7	4.2	Khar_Nuur	Mongolia
46.58	81	4.7	3.3	Sasykkol	Kazakhstan
35.417	139.117	6	2.8	Alexandrina	Australia
37.783	31.55	10	5	Beysehir	Turkey
32.87	119.17	2.4	1.44	Gaoyouhu	China
52.55	5.183	5	2	Markermeer	Netherlands
53	79.5	4	3	Kulundinskoe	Russia
46.583	81	4.7	3.3	SASYKKOL	formerUSSR
31.58	117.17	3.77	2.69	Chaohu	China
45.494	-68.757	5.5	2	Colhue_Huapi	Argentina
46	43.433	5.5	2.5	VDHR_PROLETARSKOE	formerUSSR
37	-62.4	8.1	5	Venado	Argentina
35	117	2.76	1.46	Nansihu	China
52.78	5.25	10	4	Lake_IJssel	Netherlands
42.467	-82.667	6	3.6	Saint_Clair	Canada
42.467	-82.667	8.2	3.4	Saint_Clair	USA
42	-82.4	9	3.6	St.Clain	Canada
53.2	-99.5	10	7.7	Cedar	Canada
24.12	113.65	1.5	1.5	Macleod	Australia
33.33	118.33	4.37	1.77	Hongzhehu	China
48.033	92.283	4.5	2.2	Khar-Us_Nuur	Mongolia
48	84	10	5	Zaisan	Kazakhstan
26.933	-80.8	3.7	2.7	Okeechobee	USA
48.973	117.436	8	5.9	Hulun_hu	China
31.27	120.27	3.3	2.12	Taihu	China
45	132	7.03	6.28	Xingkai	China
35.1906	25.7172	64	48.8	Voulismeni	Greece
46.235	6.72	12.0656	5.9	de Tavaneuse	France
51.177	-3.631	24.9491	12.2	Nutscale	UK
40.5	-114.033	36.8101	18	Blue	USA
27.35	88.19	11.2	7.2	Khecheopalri	India
48.0572	6.98361	23.5176	11.5	de Retournemer	France
52.4846	-2.0942	15	8	Netherton	UK
53.094	-2.157	12.2	6.5	Knypersley	UK
44.1753	-71.6922	12	4.3	Echo	USA
45.8802	10.1565	55	27	Moro	Italy
39.45	174.41	12.2705	6	Rotokare	New_Zealand
53.1175	8.84611	16	13	Kuhgrabensee	Germany
42.831	-0.1397	81.8006	40	Gaube	France
53.469	-1.961	30.6756	15	Bottoms	UK
45	168.72	55.2156	27	Johnson	New_Zealand
53.6429	-1.95978	46	1.6	Booth Wood	UK
52.4798	-1.93709	12	5.9	Edgbaston	UK
27.37	88.75	15	4.58	Tsomgo	India
30.25	67.1	30.6758	15	Hanna	Pakistan
25.688	100.649	27.6084	13.5	Haishaoshuiku	China
40.407	-111.527	42	21	Deer_Creek	USA
47.6106	8.8425	14.8	7.7	Hüttwilersee	Switzerland
52.4279	-1.99554	10.4309	5.1	Bartley	UK
42.2017	-79.2236	11	3	Bear	USA
47.2683	8.50278	22	13	Türlersee	Switzerland
26.0934	103.866	21.474	10.5	Lijiawa	China
24.6993	103.421	25.564	12.5	Yuanhu	China
47.465	10.502	30	15	Vilsalpsee	Austria
47.542	15.058	38	24	Erlaufsee	Austria
47.647	13.936	108	54	Toplitzsee	Austria
33.627	-117.648	21	9.1	Mission_Viejo	USA
42.2	72.48	226.997	111	Besh-Tash	Kyrgyzstan
46.625	13.442	13.7	3.4	Pressegger_See	Austria
47.119	11.871	22	13.7	Speicher_Stillup	Austria
47.877	16.392	23	12.8	Neufelder_See	Austria
47.542	12.215	35	12.8	Hintersteiner_See	Austria
47.754	13.84	38	19.1	Offensee	Austria
47.156	10.074	56	22.6	Spullersee	Austria
47.53	13.505	69.2	42.6	Vorderer_Gosausee	Austria
44.23	6.7	102.252	50	d'Allos	France
53.482	-1.904	53.172	26	Torside	UK
47.75	13.247	22	9.3	Hintersee	Austria
47.083	6.709	32	16	Lac_des_Brenets	Switzerland
47.854	15.056	33.7	19.1	Lunzer_See	Austria
37.84	140.77	77	72	Blue Lake	Australia
25.538	101.194	17	8.9	Yangpai	China
46.789	14.428	21.4	13.4	Laangsee	Austria
47.493	10.573	22	11	Haldensee	Austria
46.498	9.848	44	22	St_Moritzer_See	Switzerland
47.517	13.944	50	25	Salzastausee	Austria
46.685	15.033	80.4	20.3	Stausee_Soboth	Austria
52.811	-1.441	51.1275	25	Staunton Harold	UK
31.25	104.75	82.1	29.3	Gansutianchi	China
49.4086	-114.1	10.7	4.3	Beauvais	Canada
34.65	172.92	12.7	6.04	Wahakari	New_Zealand
47.648	12.325	21	11.6	Walchsee	Austria
47.791	14.167	41	14	Klauser_See	Austria
46.971	10.12	92	49.6	Stausee_Kops	Austria
40.828	-73.122	30	15	Ronkonkoma	USA
51.937	16.233	10.2	1.9	BIALIIE	Poland
52.221	11.665	10.4	6.8	Barleber_See_I	Germany
53.875	22.982	10.5	5.1	ROSPUDA_AUGUSTOWSKA	Poland
27.63	152.375	10.7	6.9	Bill_Gunn	Australia
46.18	-91.765	11	5.5	Red	USA
48.784	-0.287	12	6	de_Rabodanges	France
52.45	4.9	12.273	6	Twiske	Netherlands
53.018	-8.933	13	1.4	Bunny	Ireland
53.466	-2.133	13.091	6.4	Audenshaw	UK
47.724	11.733	13.5	8.5	Mindelsee	Germany
43.173	-71.064	14	7	Mendums_Pond	USA
53.535	19.272	14.9	7.4	DLIIUZZGEK	Poland
49.348	12.208	15	3.9	Eixendorfer_See	Germany
52.892	15.895	15.4	4.4	LUBIEWO	Poland
53.685	8.759	15.5	5.4	Garder_See	Germany
43.376	-88.227	17	8.5	Little_Cedar	USA
53.827	21.332	18.1	4.8	WIERZBOWSKIE	Poland
24.416	150.779	18.6	14.6	Kroombit	Australia
42.292	-85.208	20	10	Goguac	USA
52.917	14.507	21.4	8.8	JELENJSKIE	Poland
53.088	16.06	21.5	5.4	ZALIIOM_WIELKI	Poland
53.862	16.702	24.9	8.1	STUDNICA	Poland
53.487	15.748	25.7	6.6	CZAPLE	Poland
28.489	-81.526	26	14	Bessie	USA
50.019	9.024	28.4	9.6	Faaarmitztalsperre	Germany
46.421	13.565	30	15	del_Predil	Italy
53.259	13.142	30.5	6.6	Dabelowsee	Germany
51.97	4.56	30.678	15	Zevenhuizerplas	Netherlands
24.717	103.417	32.5185	15.9	Changhu	China
52.762	17.837	34.3	9.7	CHOMIYASKIE	Poland
47.9	12.172	37.3	9.1	Langbuuurgner_See	Germany
50.49	10.789	37.4265	18.3	Oleftalsperre	Germany
46.064	10.052	37.8355	18.5	del_Barbelino	Italy
53.069	-6.278	37.9	13.5	Dan	Ireland
53.93	16.822	38	13.5	CIESZYECINO	Poland
34.867	138.777	38.04	18.6	Kangaroo_Creek	Australia
40.838	14.075	60	50	Avernus	Italy
40.773	-111.694	61	25.1	Little_Dell	USA
33.461	116.229	70	30	Kepwari	Australia
53.133	-3.917	70	33	Llyn_Cowlyd	UK
43.253	77.485	79	50	Issyk	Kazakhstan
47.196	11.023	110	58.7	Speicher_Finstertal	Austria
50.9908	-120.122	24.1	9.8	Knouff	Canada
52.664	1.9417	11.3	3.4	Chasewater	UK
51.096	-0.007	10.4328	5.1	Weir_Wood	UK
43.421	-70.979	11	4.3	Milton_Pond	USA
43.421	-70.979	11	4.3	Milton_Pond	USA
44.723	-93.267	11	5	Crystal	USA
53.133	15.477	11.4	4	RADUNJ	Poland
52.943	14.762	12.1	3	DOBROPOLSKIE	Poland
52.192	13.907	12.5	7.9	Haaalzerner_See	Germany
53.206	13.039	12.7	6.1	Ziernsee	Germany
53.852	19.252	12.8	5.9	BALEWSKIE	Poland
38.678	39.069	13.0913	6.4	Cip	Turkey
52.887	14.508	13.2	6.3	NAROST	Poland
52.39	18.632	13.3	7.1	LUBOTYNJ	Poland
53.372	19.362	13.4	6.8	CICHE	Poland
51.704	12.449	14.5	7.3	BS_Lohrwardt-West	Germany
34.78	-111.205	15.5453	7.6	Long	USA
52.895	19.383	16.3	5.5	LIIYAKIE	Poland
27.9126	99.9518	16.3633	8	Shuduhu	China
47.82	8.148	16.5	5.4	Seehamer_See	Germany
53.747	-7.37	16.5	10.9	Bane	Ireland
53.097	19.307	18	6.4	DLIIUGIE	Poland
51.995	16.99	18.2	6	CICHOWO	Poland
52.947	19.012	18.5	10.7	STEKLIN	Poland
53.993	20.068	19.4	9.1	MILDZIE	Poland
42.95	-85.6	20	10	Reeds	USA
53.638	15.863	20.3	7.7	PRZYTONKO	Poland
37.066	-121.691	21.6803	10.6	Uvas	USA
53.555	16.252	22.9	12.3	CZAPLINO	Poland
53.687	18.083	24.5	8.9	OKONINJSKIE	Poland
53.965	21.578	26.6	7.5	ORLIIO	Poland
44.883	-93.533	27	13	Christmas	USA
53.84	20.783	27.9	11.5	DOBRYAG	Poland
48.094	-123.557	29	14.5	Aldwell	USA
42.6	23.408	30	15	Pancharevo	Bulgaria
53.532	16.18	33.7	11.5	KALENJSKIE	Poland
53.217	15.748	34.4	7.3	DUBIE_POLIIUDNIOWE	Poland
52.448	13.061	36	18	Sacrower_See	Germany
34.773	135.072	36.6088	17.9	Some_Japaneese_Name	Japan
47.875	12.243	39	20.5	Titisee	Germany
53.8	18.307	40	6.7	OCYPEL_WIELKI	Poland
37.303	35.047	41.3123	20.2	Nergizlik	Turkey
42.125	2.755	46.4	14.8	Banyoles	Spain
53.598	12.528	46.5	15.6	Schaalseeddot_davon_Lassahner_S	Germany
41.42	31.802	47.8563	23.4	Kozlu	Turkey
46.606	14.586	48	22.7	Klopeiner_See	Austria
31.494	-110.856	55.2183	27	Patagonia	USA
42.825	0.13	130	58	de_Cap-de-Long	France
46.4983	7.72694	56	34	Oeschinen	Switzerland
52.922	17.72	10.9	5	SOBIEJUSKIE	Poland
47.595	11.347	11.2	4.1	Gruuuntenseeddot_Wertachspeiche	Germany
53.884	11.201	11.9	3.9	Groner_Tessiner_See	Germany
28.817	-81.66	12	10.5	Gerltrude	USA
53.467	17.438	12.1	4.2	LUTOWSKIE	Poland
36.475	138.867	12.6	6	Haruna	Japan
52.793	17.747	13.7	5.5	BISKUPINJSKIE	Poland
53.362	13.038	13.9	3.9	Kramssee	Germany
52.003	16.7	14.5	6.2	WONIESHCCH	Poland
42.797	-71.288	15	10	Cobbetts	USA
49.581	8.374	15.1	8.4	Silbersee	Germany
52.748	13.41	16.5	8.3	Liepnitzsee	Germany
52.253	13.819	16.6	5.5	Niegripper_See	Germany
43.972	-70.608	17	8	Trickey_Pond	USA
52.983	-8.935	17	5.3	Muckanagh	Ireland
53.802	20.815	17	6.7	TUMIANJSKIE	Poland
52.475	18.327	17.6	6.7	SKULSKIE	Poland
53.717	10.825	17.9	8.1	Keezer_See	Germany
47.747	13.17	18	0.7	Wiestalstausee	Austria
50.428	6.228	18	9	Butgenbach	Belgium
53.232	15.888	18.1	5.9	KRZYWE_DYEBSKO	Poland
51.603	14.384	18.4086	9	See_Kaaackern	Germany
51.372	8.718	19.5	7.5	Twistestausee	Germany
52.43	16.68	19.5	8.6	LUSOWSKIE	Poland
51.67	12.896	19.6	11.4	Baggersee_nddotWardt(Xantener_N	Germany
38.877	29.613	19.6356	9.6	KucuKler	Turkey
53.773	21.232	19.8	6.3	DLIIUZZGEC	Poland
43.637	143.876	21.3	12.2	Some_Japaneese_Name	Japan
39.595	35.101	21.4761	10.5	Sorgun	Turkey
38.957	40.066	22.0896	10.8	Kalecik	Turkey
53.578	19.072	23	7.3	NOGAT	Poland
53.07	22.052	24.5	6	ZZGYWY	Poland
52.495	15.543	25.3	9.2	GLIIYEBOKIE	Poland
53.262	19.797	25.5	10.1	LIDZBARSKIE	Poland
53.983	21.168	27	8.5	WIDRYNJSKIE	Poland
53.558	17.995	27.9	9.9	CEKCYNJSKIE_WIELKIE	Poland
47.756	9.018	29.7	11.9	Groner_Ostersee	Germany
53.898	18.297	30	9.3	NIEDACKIE	Poland
53.191	12.631	30.8	14.6	Groner_Pooolitzseeddot_davon_Ze	Germany
53.252	17.735	34.4	8	SLIIUPOWSKIE	Poland
46.015	11.278	38	19	di_Levico	Italy
48.069	6.853	38.4	16.8	de_Gerardmer	France
53.663	21.078	39.5	11	LIIYESK	Poland
40.289	33.02	41.9261	20.5	Cubuk-2	Turkey
52.61	16.052	45	20.2	SHREMSKIE	Poland
51.726	10.863	49	22	Saaasestausee	Germany
39.05	67.75	51	18	MARGUZOR	formerUSSR
53.972	20.097	68	23.3	WUKSNIKI	Poland
45.011	5.778	79.7586	39	Grand_lac_de_Laffrey	France
51.3908	-0.392222	17.8	15.3	Queen Elizabeth II Reservoir	UK
52.429	12.941	11.1	4.6	Jungfernsee	Germany
48.165	6.356	12	6	de_Bouzey	France
51.57	6.07	12.2739	6	Leuken	Netherlands
51.632	-0.024	12.5	12	William_Girling	UK
53.35	12.9	12.5	4.8	Haussee_Feldberg	Germany
52.517	15.227	12.8	4.6	LUBIYAZZG	Poland
53.196	12.919	13	4.8	Kleiner_Pooolitzseeddot_davon_W	Germany
53.453	16.445	13.9	5	BUSINOWSKIE_DUZZGE	Poland
38.207	-85.141	14	5	Guist_Creek	USA
47.992	13.095	14	9.7	Grabensee	Austria
53.96	22.408	14.1	5.8	KUKOWINO	Poland
52.993	14.615	14.2	7.4	STRZESZOWSKIE	Poland
53.618	16.563	15	5.6	SHMIADOWO	Poland
53.892	23.35	15	5.6	MIKASZEWO	Poland
49.428	8.454	17.5	6.3	Bostalsee	Germany
40.6	31.267	18	9	Abant	Turkey
51.473	14.098	18.4	12	Kiesgrube_Eilenburg	Germany
53.407	19.307	18.5	6.8	GLIIOWINJSKIE	Poland
53.858	17.568	19	8.6	LIIYACKIE	Poland
45.4	-122.2	19.8	7.1	Lackmas	USA
45.991	-95.577	20	10	Devils	USA
53.907	17.815	20.1	7.1	SKYAPE	Poland
53.193	16.127	20.2	9.1	TUCZNO	Poland
53.308	15.732	21.1	7.2	TRZEBUNJ	Poland
46.458	-80.99	22	11	Nepahwin	Canada
53.412	12.511	23.5	11.8	Hieve	Germany
52.248	15.468	23.7	9	WILKOWSKIE	Poland
47.549	10.722	24.7	12.2	Weinensee	Germany
53.807	21.11	26	7.7	PIERWOJ	Poland
53.559	-9.88	27	6.5	Kylemore	Ireland
51.807	-9.686	29	10.1	Inchiquin	Ireland
53.185	16.187	29	9.2	LIPTOWSKIE	Poland
51.873	-10.017	29.4	9.2	Cloonaghlin	Ireland
53.258	13.064	29.4	11.6	Großr_Bruuuckentinsee	Germany
51.493	8.053	29.6564	14.5	Aabachtalsperre	Germany
52.33	4.83	30.0654	14.7	Nieuwe_Meer	Netherlands
53.38	13.249	31	6.9	Neustooodter_See	Germany
53.996	-2.414	31.4	16	Stocks	UK
53.619	11.47	31.9	9.7	Flacher_See_Klocksin	Germany
48.911	8.313	33	16.5	Goldkanal	Germany
43.077	17.419	34	20	Bacina	Croatia
38.055	30.415	34.7689	17	Uluborlu	Turkey
53.668	21.692	36.1	9	JEGOCIN	Poland
53.262	16.468	36.5	12.9	ZAMKOWE	Poland
40.695	31.532	37.4274	18.3	Golkoy	Turkey
49.292	12.178	40	12	Ausee	Germany
50.617	6.092	40.4949	19.8	Eupen	Belgium
40.6	29.203	40.6994	19.9	Gorce	Turkey
50.586	5.99	41.5174	20.3	Gileppe	Belgium
53.348	19.408	41.6	11.7	ZBICZNO	Poland
51.311	-10.725	53	16.6	Nonamed	Ireland
46.736	10.838	56	28	Vernagt-Stausee	Italy
46.915	10.094	70	29.6	Silvretta-Stausee	Austria
30.816	-86.031	10.8	7.2	Cassidy	USA
52.812	15.052	12	3.5	MARWICKO	Poland
42.453	-88.086	13	8.2	Loon	USA
42.101	-71.177	14	4	Massapoag	USA
53.767	17.698	14	5.2	SHPIEREWNIK	Poland
52.657	16.017	14.3	3.9	KLIIOSOWSKIE	Poland
52.827	17.202	14.6	7.9	DUROWSKIE	Poland
52.988	14.945	15.4	4.4	BYEDZIN	Poland
46.588	14.162	15.6	10.4	Keutschacher_See	Austria
46.2	-89.267	17	8.5	Deer	USA
51.449	-0.502	17	11.3	King_George_VI	UK
53.673	22.278	17.3	4.7	DYBOWSKIE	Poland
53.057	16.027	17.4	6.3	SZCZUCZARZ	Poland
49.282	12.164	17.6	8.8	Berghooouser_Altrhein	Germany
42.867	-94.333	18	9	Ponto	USA
42.976	-89.232	18.8182	9.2	Kegonsa	USA
27.8282	99.9443	20	8.5	Bitahai	China
52.578	13.256	20	9.9	Straussee	Germany
43.867	-71.799	21	10	Stinson	USA
40.179	25.867	21.2722	10.4	Gorceada	Turkey
47.619	10.45	21.3	10	Niedersonthofener_See	Germany
53.975	17.107	21.9	10.1	GLIIYEBOKIE	Poland
39.408	27.609	23.3172	11.4	Saribeyler	Turkey
53.526	13.109	23.6	9.6	Tiefwarensee	Germany
52.588	17.94	24.5	11.3	SZYDLIIOWSKIE	Poland
39.298	36.415	24.5442	12	Yapialtin	Turkey
44.921	-93.305	26	13	Harriet	USA
37.117	27.663	27.4072	13.4	Mumcular	Turkey
38.2	176.333	27.5	19.1	Tikitapu	New_Zealand
53.155	18.153	28.1	13.3	GRABOWSKIE	Poland
47.287	3.915	28.8387	14.1	de_Chaumecon	France
36.55	137.833	29.5	17.9	Kizaki-ko	Japan
51.908	10.37	30	15.3	Innerstestausee	Germany
46.364	14.095	30.2	17.9	Bled	Slovenia
53.793	22.658	32.3	10.5	BIALIIE	Poland
41.318	33.744	33.1332	16.2	Karacomak	Turkey
41.318	33.744	33.1332	16.2	Karacomak	Turkey
53.308	13.471	33.5	14.5	Schmaler_Luzin	Germany
42.348	-71.292	34	18	Weston	USA
52.462	18.053	35.2	10.8	BUDZISLIIAWSKIE	Poland
53.513	16.2	36.4	12.6	KRZEMNO	Poland
45.717	10.609	38	19	di_Vavlestino	Italy
52.572	13.245	38	15.5	Schermuuutzelsee	Germany
45.019	6.148	40	38	du_Chambon	France
46.16	5.59	43	21.5	Nantua	France
44.305	-72.141	44	22	Harveys	USA
38.957	40.066	49.2887	24.1	Kalecik	Turkey
51.033	12.467	55.3	24.3	Borkener_See	Germany
36.78	174.766	57	26.5	Pupuke	New_Zealand
47.458	10.772	60	40.4	Heiterwanger_See	Austria
46	11	66.5	33	di_Zoccolo	Italy
37.836	14.564	97.5	48	dellAncipa	Italy
45.605	-118.798	118.001	57.7	McKay	USA
47.119	12.072	164	64.3	Speicher_Zillergruundl	Austria
53.625	21.135	10.2	4.5	MARKSOBY	Poland
53.525	18.465	10.3	5.1	STELCHNO	Poland
53.012	18.063	10.6	3.3	JEZUICKIE	Poland
42.87	-70.985	11	3.4	Attitash	USA
51.147	10.471	11	3.1	Affolderner_See	Germany
41.441	147.077	11.8655	5.8	Trevallyn	Australia
53.368	16.987	12.8	4.6	ZALESKIE	Poland
41.808	-70.565	13	6.1	Great_Herring	USA
53.93	22.148	13.3	3.2	JYEDZELEWO	Poland
53.748	11.46	14.8	4.4	Inselseeddot_Seeteil_Gutow	Germany
51.222	-10.86	14.9	5.6	Doo	Ireland
49.348	12.446	15.1	5.8	Angelhofer_Altrhein	Germany
53.013	14.958	15.9	5.3	LIPIANJSKIE_PYOLIINOCNE	Poland
46.2	-89.3	16	8	Loon	USA
53.798	19.745	16.5	7.3	JASHKOWSKIE	Poland
53.318	17.365	16.7	7.5	STRYJEWO	Poland
53.552	16.405	16.9	6.1	NIEWLINO	Poland
52.825	17.262	17.6	5.3	RGIELSKIE_ZACHODNIE	Poland
52.923	15.082	17.6	6.2	KARSKIE_WIELKIE	Poland
41.416	-73.586	18	10	Bog_Brook	USA
53.273	18.792	18.3	3.7	WIECZNO_PYOLIINOCNE	Poland
53.908	21.46	19.1	9.5	NOTYST	Poland
53.255	17.507	19.2	7	WITOSLIIAWSKIE	Poland
35.342	136.998	20.4545	10	Iruka	Japan
53.371	12.822	21.4	7	Zotzensee	Germany
52.388	18.333	24.5	7.6	SHLESINJSKIE	Poland
42.57	1.999	25	12.5	des_ Bouillouses	France
51.755	-1.357	26.794	13.1	Farmoor	UK
49.292	-119.533	27	13	Vaseux	Canada
44.72	-63.55	28	15	Charles	Canada
53.468	15.768	29.1	10.6	BUCIERZ	Poland
52.898	17.252	29.7	9	LIPCZYNO_WIELKIE	Poland
52.57	16.233	31.4	9.6	BIALIIOKOSKIE	Poland
52.485	19.517	31.5	10.1	BIALIIE	Poland
53.947	21.242	32.5	12.2	KIERSZTANOWSKIE	Poland
53.189	12.821	36	11.8	Wummsee	Germany
46.806	22.577	39.064	19.1	Lesu	Romania
36.681	14.461	39.3	17	di_Santa_Rosalia	Italy
48.592	15.4	40	14	Dobrastausee	Austria
49.333	12.245	40	24	Bruuuckelsee	Germany
52.793	-9.304	40	8.9	Doo	Ireland
37.331	27.82	43.7675	21.4	Akgedik	Turkey
40.04	41.736	48.2665	23.6	Demirdoven	Turkey
40.011	29.117	55.015	26.9	Doganci-2	Turkey
47.184	12.721	95	57.3	Stausee_Wasserfallboden	Austria
43.483	40.55	101	63.1	RITSA	formerUSSR
51.067	-3.467	102.254	50	Wimbleball	UK
39.45	-76.567	121.886	59.6	Loch_Raven	USA
47.051	9.746	139	61.8	Luunersee	Austria
53.445	19.008	10.5	4.3	MELIINO	Poland
53.458	17.5	10.9	4.8	SYEPOLENJSKIE	Poland
53.708	16.552	11	5.2	RADACZ	Poland
34.581	149.585	11.8658	5.8	Pejar	Australia
53.435	18.752	11.9	4.4	RUDNICKIE_WIELKIE	Poland
29.6	-98.036	12	3.9	McQueeney	USA
53.318	-9.509	12	3.8	Glenicmurren	Ireland
53.882	23.048	12	4.7	DLIIUGIE	Poland
50.8	5.7	12.2748	6	WRC_Eijsden	Netherlands
51.337	-2.708	13	4.3	Blagdon	UK
52.697	17.112	14	4.8	BUDZISZEWSKIE	Poland
49.221	11.18	14.1	7.1	Lingenfelder_Altrhein	Germany
53.912	-9.57	14.5	7.3	Furnace	Ireland
53.768	11.658	15.1	5.4	Tempziner_See	Germany
53.148	23.457	15.2	5.8	HOLIINY	Poland
49.191	8.399	15.4	6.3	Rothsee	Germany
53.782	21.457	16.4	6	MAJCZ_WIELKI	Poland
53.017	19.31	17	7.5	ZZGALSKIE	Poland
53.618	21.742	17.2	5.1	BRZOZOLASEK	Poland
53.258	13.244	17.9	7	Nebel	Germany
53.465	-9.868	18.4	5.8	Ballinahinch	Ireland
53.127	13.522	18.6	6.8	Nehmitzsee	Germany
43	-121.5	18.9	4.1	Elk	USA
42.517	12.75	19	9.5	di_Piediluco	Italy
51.98	1.133	20	10	Alton	UK
51.139	7.405	20.2503	9.9	Kerspe-Talsperre	Germany
53.585	10.979	21.3	7.9	Dümmersee	Germany
53.787	21.27	22.5	5	KRZYWE	Poland
53.73	20.575	25	6.4	LINOWSKIE	Poland
44.942	-93.312	27	13	Calhoun	USA
50.597	6.434	27	11.5	Rurtalsperre_Obersee	Germany
38.51	38.063	27.8168	13.6	Medik	Turkey
52.823	17.865	28.6	6.4	OSTROWIECKIE	Poland
53.417	19.358	30.3	11.6	LIIYAKORZ	Poland
50.733	10.956	30.8843	15.1	Wehebach-Talsperre	Germany
53.675	17.402	31.5	13.1	RYCHNOWSKIE	Poland
39.505	35.718	32.3158	15.8	Yahyasaray	Turkey
49	-66	33	6	Bill	Canada
53.652	13.089	34.4	13	Ziegelseeddot_Zentralteil	Germany
53.925	17.845	40.5	11.8	WIELEWSKIE	Poland
53.325	12.442	42.2	16	Carwitzer_Seeddot_davon_Zansen	Germany
40.113	28.964	57.0603	27.9	Doganci-1	Turkey
47.16	12.716	92	54.4	Stausee_Mooserboden	Austria
27.518	-81.446	10.2	5.4	Dinner	USA
53.848	22.247	10.6	3.3	WOSZCZELSKIE	Poland
50.093	36.449	11.8661	5.8	Vyalovskoe	Ukraine
29.678	-98.067	12	4.4	Dunlap	USA
53.927	14.129	12	6.3	Groner_Segeberger_See	Germany
33.667	-116.694	12.0706	5.9	Hemet	USA
53.466	13.051	12.5	5.4	Malchower_Seeddot_davon_Ostteil	Germany
53.547	17.533	12.8	6.9	MOCHEL	Poland
53.487	13.087	13.5	7	Feisnecksee	Germany
52.495	15.758	14.5	7.9	SZARCZ	Poland
40.219	29.319	14.9336	7.3	Golbasi	Turkey
52.63	16.12	15	6.7	LUTOMSKIE	Poland
53.047	15.812	15	5.2	RADYECINO	Poland
51.257	-10.835	15.5	7.8	Glen	Ireland
45.409	-122.696	17	7.6	Oswego	USA
53.645	10.943	17.1	7.9	Neumuuuhler_See	Germany
47.373	3.91	17.5921	8.6	Lac_du_Crescent	France
53.187	13.861	18.4	7.7	Ellbogensee	Germany
53.582	15.833	18.6	7.3	ZARANJSKO	Poland
53.828	19.993	22.1	6.9	GIL	Poland
52.82	-8.766	23	7.2	Cullaunyheeda	Ireland
52.48	18.108	23.2	7.3	WILCZYNJSKIE	Poland
37.673	140.098	24.4	12	Some_Japaneese_Name	Japan
53.63	19.507	25.1	6.1	SZYMBARSKIE	Poland
37.403	29.833	28.8396	14.1	Karamanli	Turkey
41.063	27.039	29.4531	14.4	Umurbey	Turkey
53.586	-9.82	30.4	7	Fee	Ireland
38.169	35.147	30.6801	15	Kovali	Turkey
53.28	15.812	31.2	13.6	MYAKOWARSKIE	Poland
41.712	12.703	33	25	Nemi	Italy
51.08	12.398	33	12.8	Listertalsperre	Germany
41.295	-72.846	34	12	Saltonstall	USA
51.359	14.721	34.2	12	Diemelsee	Germany
53.443	20.023	34.5	10	DYABROWA_MALIIA	Poland
53.317	19.258	34.6	7.8	WYADZYNJSKIE	Poland
40.183	35.949	35.1791	17.2	Beplinar	Turkey
39.141	33.909	35.3836	17.3	Siddikli	Turkey
53.6	16.408	36.2	5.8	LUBICKO_WIELKIE	Poland
41.283	-122.339	37.6331	18.4	Siskiyou	USA
39.222	176.893	42	20.8	Tutira	New_Zealand
52.922	15.66	42	12.7	LIPIE	Poland
46.328	13.073	50	25	Cavazzo	Italy
51.18	13.675	52.2	19.3	Versetalsperre	Germany
40.674	29.969	70.5576	34.5	Kirazdere	Turkey
44.579	18.958	100.21	49	Snejeznica	Bosnia_Hersegovina
44.817	-78.444	34.4	11.3	Salmon	Canada
47.4578	10.9731	35.4	12.2	Eibsee
53.805	21.478	10.1	4.6	INULEC	Poland
52.483	18.988	10.5	4.2	BORZYMOWSKIE	Poland
52.047	17.037	11.2	3	GRZYMISLIIAWSKIE	Poland
37.514	14.306	12	6	Pergusa	Italy
52.662	17.462	12.5	4.7	KLIIECKIE	Poland
51.3344	2.6975	13	4.3	Blagdon	UK
53.788	21.363	13.3	4.1	WYAGIEL	Poland
53.955	21.843	14.2	6.3	WOJNOWO	Poland
53.693	12.094	14.7	8.5	Grddot_Kuuuchensee	Germany
53.413	15.533	15.4	5.9	STUBNICA	Poland
51.838	-9.203	15.6	4.9	Allua	Ireland
53.693	20.28	16.5	6.9	SARYAG	Poland
53.957	21.747	17	8.7	BOCZNE	Poland
53.563	16.063	17.2	7.2	KROSINO	Poland
51.66	10.526	17.5	7.9	Auesee	Germany
53.648	19.122	18	5.8	KUCKI	Poland
34.829	138.813	18.4104	9	Millbrook	Australia
33.684	-117.256	19.4329	9.5	Canyon	USA
51.761	6.454	19.7	9.6	Bergwitzsee	Germany
53.833	22.285	20.6	9.3	SUNOWO	Poland
40.145	32.386	23.1139	11.3	Asartepe	Turkey
53.575	20.58	25.8	7.6	GIM	Poland
29.823	-82.04	26	22	Crystal	USA
52.05	4.75	28.2264	13.8	Broekvelden_Vettenbroek	Netherlands
51.18	5.95	28.6354	14	Oolerplas	Netherlands
53.6	21.7	29	4.5	WIARTEL	Poland
37.202	-121.99	29.6579	14.5	Lexington	USA
53.95	22.317	29.7	10.2	KRZYWE	Poland
37.137	33.168	30.6804	15	Delicay	Turkey
53.653	14.281	31.5	9.5	Schaalseeddot_davon_Niendorfer_	Germany
38.218	26.884	33.3389	16.3	Seferihisar	Turkey
44.296	2.744	34	17	de_Pont-de-Salars	France
53.227	13.239	34.2	12.3	Schwarzer_See	Germany
51.981	-9.588	35	11	Upper	Ireland
51.461	-0.524	38.0424	18.6	Wraysbury	UK
32.237	151.689	43	12	Chichester	Australia
49.372	-122.863	65	30	Bundzen	Canada
45.956	8.465	74	37	di_Mergozzo	Italy
45.255	-79.449	100	50	Skeleton	Canada
38.988	-120.331	105.732	51.7	Loon	USA
33.885	-109.415	286.305	140	Big	USA
47.558	12.979	10.4	4.6	Hopfensee	Germany
40.175	35.87	11.4577	5.6	Boztepe	Turkey
53.355	19.335	12.4	5	SOSNO	Poland
35.073	138.572	12.4802	6.1	Happy_Valley	Australia
44.626	3.578	16	8	de_Charpal	France
51.568	23.914	16	7	Pisochne	Ukraine
44.107	2.694	17	7.5	de_Villefranche-de-Panat	France
47.921	11.312	17.1	9.3	Pilsensee	Germany
45.62	-122.43	18	9	Lacamas	USA
53.348	17.512	18.5	8.4	WIYECBORSKIE	Poland
53.937	22.402	19	7.7	PRZYTULSKIE	Poland
51.036	9.268	20.4557	10	Agger-Talsperre	Germany
52.53	17.733	21.6	6.7	WIERZBICZANJSKIE	Poland
52.772	17.63	28.2	11.3	WOLSKIE	Poland
53.647	22.257	31.8	5.6	BOROWE	Poland
53.902	21.888	32.5	9	UBLIK_WIELKI	Poland
50.916	13.653	34.1572	16.7	Wiehltalsperre	Germany
37.027	29.634	38.4517	18.8	Cavdir	Turkey
41.416	22.556	42	20	Vodocha	Macedonia
46.851	-121.319	44.5867	21.8	Bumping	USA
47.156	12.646	45	30.2	Tauernmoossee	Austria
47.24	12.097	48	28.2	Speicher_Durlassboden	Austria
52.355	15.302	58.8	19.3	CIECZ	Poland
40.585	32.579	59.5152	29.1	Akyar	Turkey
45.331	25.985	64.0142	31.3	Maneciu	Romania
45.456	-121.83	68.6	19.8	Bull_Run	USA
35.8	173.65	31.81	16.42	Taharoa	New_Zealand
40.663	-81.198	11	5.5	Mohawk	USA
53.419	12.908	12.6	3.5	Kooobelickseeddot_davon_Nordtei	Germany
44.767	9.8	15.3435	7.5	di_Mignano	Italy
47.688	11.156	15.4	6.8	Riegsee	Germany
53.598	20.737	16.9	6.3	MALIISZEWSKIE	Poland
41.634	33.928	19.229	9.4	Kulaksizlar	Turkey
39.188	-77.307	21	7.5	Little_Seneca	USA
53.206	12.889	21.7	8	Vilzsee	Germany
38.819	34.722	22.092	10.8	Ayhanlar	Turkey
52.343	15.5	22.5	8.1	PAKLICKO_WIELKIE	Poland
53.307	12.957	24.5	6.7	Groner_Fuuurstenseer_See	Germany
53.394	13.562	25.6	5.6	Wanzkaer_See	Germany
38.74	16.24	28	10.7	Angitola	Italy
51.16	9.066	29	11.9	Bevertalsperre	Germany
37.778	29.127	29.045	14.2	Gokpinar	Turkey
37.336	33.727	29.2495	14.3	Ayranci	Turkey
52.26	5.05	30.681	15	Spiegelplas	Netherlands
53.822	21.378	31	9.2	PROBARSKIE	Poland
37.376	-120.429	32.726	16	Yosemite	USA
53.953	20.89	33	10	TEJSTYMY	Poland
52.5	19.45	34.5	10.9	LUCIENJSKIE	Poland
53.608	16.22	36	15.2	ZZGERDNO	Poland
53.832	21.145	38.5	11.1	LAMPACKIE	Poland
45.183	-84.75	46	23	Thumb	USA
53.383	-1.717	59.311	29	Ladybower	UK
33.4	133.5	67	28.2	Nagase_damu-ko	Japan
40.132	9.204	79.5	40	Gusana	Italy
37.043	-119.655	97	32.4	Millerton	USA
43.693	170.182	100	50	Tasman	New_Zealand
53.025	15.62	12.4	5.4	BIERZWNIK	Poland
52.499	12.481	14.5	6.6	Stienitzsee	Germany
53.648	21.293	14.5	4.8	ZYZDRYOJ_WIELKI	Poland
45.933	-91.467	16	4.2	Windigo	USA
28.598	-81.816	18	14	Cherry	USA
53.388	17.212	18.5	8	BORYOWNO	Poland
41.397	-73.591	20.4563	10	East_Branch	USA
53.302	19.463	24.3	7.2	BACHOTEK	Poland
53.818	20.777	25.2	5.5	PISZ	Poland
53.545	20.788	29.5	11.9	SHWIYETAJNO	Poland
53.735	21.833	36.1	9.8	BIALIIOLIIAWKI	Poland
44.861	-71.994	39	19	Echo	USA
53.3833	-1.71667	41	29	Ladybower	UK
41.131	-122.071	42.1333	20.6	McCloud	USA
53.983	17.28	43.7	14	GWIAZDY	Poland
37.317	30.817	43.9738	21.5	Kargi	Turkey
44.883	15.605	47	32.3	Plitvice	Croatia
51.308	12.247	50.3	18.3	Henne-Talsperre	Germany
47.641	13.786	52.8	34.3	Altausseer_See	Austria
35.498	138.685	73.2	35	Saiko	Japan
53.382	12.88	12.6	4.1	Raaadliner_See	Germany
37.882	32.304	13.9126	6.8	Altinapa	Turkey
47.607	3.107	15	4.2	du_Bourdon	France
53.847	17.61	19	8.8	DYBRZYK	Poland
52.952	17.087	19.8	7.1	MARGONINJSKIE	Poland
37.416	40.141	20.2521	9.9	Dumluca	Turkey
34.289	-84.591	24	12	Arrowhead	USA
46.578	13.924	29.5	14.9	Faaker_See	Austria
53.425	20.255	31	9.5	KOWNATKI	Poland
42.57	2.1	37	18.5	de_Matemale	France
53.992	21.532	38.3	10.3	OLECKIE_MALIIE	Poland
47.697	11.227	40.5	23.9	Schliersee	Germany
37.079	30.156	44.1786	21.6	Korkuteli	Turkey
45.877	10.751	48	24	di_Ledro	Italy
50.594	7.823	53.5	21	Urft-Talsperre	Germany
51.897	14.165	60	21.1	Granestausee	Germany
45.206	6.125	90	45	de_Grand_Maison	France
39.112	-120.468	112.482	55	French_Meadows	USA
47.032	11.702	128	58.6	Schlegeisspeicher	Austria
45.78	9.94	10.5	4	di_Endine	Italy
41.383	-71.69	11	2.4	Watchaug_Pond	USA
53.917	21.333	11.6	4.9	SALYET_WIELKI	Poland
47.6	10.671	12	6.2	Bannwaldsee	Germany
53.078	15.755	12.5	4.5	PRZYTOCZNO	Poland
53.816	-8.031	12.6	8	Kilglass	Ireland
43.616	-70.976	13	3.7	Stump_Pond	USA
43.616	-70.978	13	3.7	Stump_Pond	USA
47.635	-122.335	15	10	Union	USA
46.671	5.791	16.2	8.1	de_Chalain	France
53.912	10.246	17.3	7	Hohen_Sprenzer_See	Germany
45.494	-92.42	18	9	Half_Moon	USA
52.553	17.978	18.5	8.8	KAMIENIECKIE	Poland
39.692	30.052	18.6164	9.1	Kuzfindik	Turkey
53.59	91.798	20	10	Tagarskoe	Russia
41.677	33.79	22.2974	10.9	Beyler	Turkey
52.45	15.8	23	9	CHLIIOP	Poland
53.476	-9.762	23.4	6.9	Derryclare	Ireland
53.262	16.422	25.1	9.5	RADUNJ	Poland
36.942	28.29	26.3874	12.9	Marmaris	Turkey
53.79	19.858	27.4	8.6	ILINJSK	Poland
51.194	12.241	29	11.5	Wuppertalsperre	Germany
53.377	15.54	29.2	9.6	KRZEMIENJ	Poland
53.695	21.322	29.8	8.7	NAWIADY	Poland
53.782	12.38	34.9	10.2	Gron_Labenzer_See	Germany
53.982	21.138	37.2	12.1	LEGINJSKIE	Poland
53.567	20.665	38	12.5	DLIIUZZGEK	Poland
53.927	20.377	39.5	9.6	LIMAJNO	Poland
38.318	38.053	48.2689	23.6	Sultansuyu	Turkey
36.525	29.681	50.7229	24.8	Caybogazi	Turkey
51.843	14.438	60	21	Okerstausee	Germany
46.721	23.278	61.3569	30	Tarnita	Romania
46.434	12.389	106	53	di_Centro_Cadore	Italy
53.643	16.562	13.4	6	CIEMINO	Poland
52.493	15.205	15.1	5.1	LUBNIEWSKO	Poland
52.868	17.895	15.4	4.9	WOLICKIE	Poland
53.632	20.885	15.8	5.8	GROMSKIE	Poland
47.939	12.774	16.5	9.1	Tachinger_See	Germany
39.325	34.117	18.6167	9.1	Cogun	Turkey
38.809	34.169	21.2752	10.4	Kultepe	Turkey
41.304	-73.739	21.2752	10.4	Amalwalk	USA
53.525	12.695	22.6	5.3	Jabeler_See	Germany
53.642	11.377	22.8	8.1	Klein_Pritzer_See	Germany
35.073	-111.524	24.5472	12	Mary	USA
53.685	12.062	24.6	8.4	Cambser_See	Germany
53.718	20.758	26.2	9.8	SERWENT	Poland
38.89	35.733	26.7967	13.1	Sarimsakli	Turkey
53.96	23.067	28.8	10	BLIZNO	Poland
53.833	21.86	29.2	9.7	TYRKLIIO	Poland
39.132	27.191	31.7047	15.5	Kestel	Turkey
42.383	-78.193	37	18	Rushford	USA
52.317	-1.341	40.2937	19.7	Draycote_Water	UK
53.9	18.387	43	11	BORZECHOWSKIE_WIELKIE	Poland
51.299	14.156	49.0872	24	Runstedter_See	Germany
42.113	12.315	60	30	di_Martignano	Italy
52.486	-3.625	66	33	Llyn_Clywedog	UK
53.1114	-113.895	11	6.2	Wizard	Canada
43.587	-90.088	11	5.5	Redstone	USA
53.255	13.211	12.9	5.3	Drewensee	Germany
43.469	-71.686	13.7	5.6	Webster	USA
48.525	-123.396	17.9	9	Elk	Canada
52.707	17.643	17.9	5.9	ZIOLIIO	Poland
30.557	-98.256	18	9	Marble_Falls	USA
39.782	29.961	18.208	8.9	Daridere	Turkey
36.384	-120.824	18.617	9.1	Hernandez	USA
50.654	13.944	22	15	Chabarovice	Czekhia
47.572	10.636	22.7	13.2	Groner_Alpseeddot_Alpsee_bei_Im	Germany
53.782	22.157	23	3.5	LIPINJSKIE	Poland
53.633	21.357	25.9	5.3	ZDRUZZGNO	Poland
41.24	31.616	30.069	14.7	Kizilcapinar	Turkey
53.867	23.122	30.5	8.7	STUDZIENNICZNE	Poland
52.005	-9.42	31.4	9.9	Guitane	Ireland
53.245	12.79	33.9	9	Ploootlinsee	Germany
52.342	18.308	36.5	11.5	MIKORZYNJSKIE	Poland
45.795	8.661	41	20	di_Monate	Italy
50.831	13.932	46	16.2	Wahnbachtalsperre	Germany
27.287	152.118	47.247	23.1	Perseverance	Australia
46.883	-79.783	56	28	Jumping_Caribou	Canada
53.715	21.125	65	23.9	BABIYETY_WIELKIE	Poland
45.939	10.816	160	80	di_Tenno	Italy
47.082	13.328	200	80.4	Koolnbreinspeicher	Austria
53.238	14.822	13	5.5	BYEDGOSZCZ	Poland
38.289	26.413	13.3003	6.5	Alacati	Turkey
44.48	-74.757	14	2.2	Blake_Falls	USA
39.356	30.568	14.5273	7.1	Kunduzlar	Turkey
53.612	11.427	16	6.7	Pinnower_See	Germany
35.124	-82.932	18	9	Toxaway	USA
52.982	15.215	18	7.1	BARLINJSKIE	Poland
41.328	-85.76	20	10	Webster	USA
26.2799	99.9643	22.5028	11	Haixihai	China
53.865	16.857	23	6.2	BIELSKO	Poland
37.118	-121.55	23.1163	11.3	Coyote	USA
53.917	22.217	25.5	9.1	ULIIYOWKI	Poland
53.201	8.021	26.4	7.1	Labussee	Germany
41.2	-76.1	29.3	11.1	Harveys	USA
52.645	16.265	30.1	9.6	WIELKIE	Poland
41.254	-73.633	31.2963	15.3	Cross_River	USA
53.578	-9.55	43.1	13.5	Nafooey	Ireland
51.257	-10.837	45	22.5	Veagh	Ireland
36.88	73.7	55	17.08	Karambar	Pakistan
53.79	21.16	56.6	13	PILIIAKNO	Poland
40.672	39.134	84.4663	41.3	Kurtun	Turkey
46.932	10.739	112	53.8	Gepatsch_Stausee	Austria
43.88	88.13	103	60	Fukangtianchi	China
39.019	36.092	16.9816	8.3	Sarioglan	Turkey
53.177	18.65	27.1	6.1	CHELIIMZZGYNJSKIE	Poland
53.367	16.498	29	5.9	ZDBICZNO	Poland
52.272	-3.689	37.0226	18.1	Claerwen	UK
39.237	26.843	60.5401	29.6	Madra	Turkey
47.806	13.268	66.3	36	Fuschlsee	Austria
52.011	-9.529	70	31.3	Muckross	Ireland
47.47	10.798	76.5	48.9	Plansee	Austria
34.25	74.667	13	4.5	Manasbal	India
39.389	-83.925	13	6.5	Cowan	USA
43.448	-70.966	15	3	Northeast_Pond	USA
53.265	17.153	15	6.6	SLIIAWIANOWSKIE	Poland
35.395	138.442	19.6404	9.6	Myponga	Australia
33.777	-117.72	24.9574	12.2	Irvine	USA
52.525	17.868	27	8.3	OSTROWICKIE	Poland
53	15.358	31	12.2	PELIICZ	Poland
39.256	35.418	36.4094	17.8	Uzunlu	Turkey
37.52	36.008	39.4769	19.3	Mehmetli	Turkey
53.862	21.323	42.6	11.1	CZOS	Poland
53.798	17.602	43	10.7	OSTROWITE	Poland
27.576	-81.482	11.4	6	Lotela	USA
52.767	18.093	14.1	5.1	PAKOSKIE_PYOLIINOCNE	Poland
52.735	17.637	14.3	4.3	ROGOWSKIE	Poland
53.458	19.5	15.1	7.5	SKARLINJSKIE	Poland
39.025	40.34	16.1642	7.9	Gayt	Turkey
41.793	26.918	23.5262	11.5	Suloglu	Turkey
53.722	21.865	26.4	9.5	KOCIOLII	Poland
52.462	16.792	37.6	10.1	KIERSKIE	Poland
40.911	31.275	39.4772	19.3	Hasanlar	Turkey
29.643	108.736	48	30	Xiaonanhai	China
53.857	11.986	10.2	4.5	Neukloster_See	Germany
53.703	16.678	11.8	5.4	TRZESIECKO	Poland
42.761	-88.7	13	3	Whitewater	USA
43.956	-70.591	13	4.3	Brandy_Pond	USA
40.731	-122.804	13.915	6.8	Lewiston	USA
52.617	16.228	15	6.1	CHRZYPSKIE	Poland
42.912	-72.443	18	9	Spofford	USA
38.787	-85.702	24.549	12	Hardy	USA
39.389	29.617	25.9805	12.7	Kayabogazi	Turkey
53.545	16.093	26.7	7.8	WILCZKOWO	Poland
52.888	17.137	26.9	8.8	KALISZANJSKIE	Poland
44.732	-72.151	30	15	Crystal	USA
52.24	4.96	30	11.7	Vinkeveense_Plassen1	Netherlands
41.883	27.436	34.774	17	Armagan	Turkey
24.843	103.45	36.819	18	Yuehu	China
36.833	144.567	45	10	Eppalock	Australia
49.876	86.414	54.8	30	Kucherlinskoe	Russia
48.467	6.917	78	39	de_Pierre-Percee	France
29.803	-82.023	10.5	5.1	Brooklyn	USA
53.628	19.623	10.5	3.7	LIIABYEDZZGG	Poland
35.12	138.701	11.2568	5.5	Mount_Bold	Australia
53.243	14.583	11.6	4.5	WELIITYNJ	Poland
53.25	13.532	11.6	5.9	Roootzsee	Germany
47.031	8.597	14	7	Lauerzer_See	Switzerland
47.887	-90.878	14	7	Sawbill	USA
53.395	19.98	14.4	6.5	RUMIAN	Poland
53.017	13.17	16	8.6	Wolletzsee	Germany
53.778	16.807	19.8	6.7	DOLIIGIE	Poland
51.074	0.394	20.6638	10.1	Bewl_Water	UK
53.188	-8.576	20.9	4	Rea	Ireland
42.271	-71.755	26	15	Quinsigamond	USA
38.151	28.847	30.2753	14.8	Buldan	Turkey
40.569	32.95	34.7743	17	Guldurcek	Turkey
52.537	18.128	35.1	9.9	OSTROWSKIE	Poland
52.53	15.68	35.5	10.9	LUBIKOWSKIE	Poland
51.379	6.795	40.5003	19.8	Tagebausee_Merseburg-Ost_1bddot	Germany
52.582	17.875	45.8	12.4	POPIELEWSKIE	Poland
39.125	-76.906	47.0443	23	Rocky_George	USA
41.06	-86.192	47.1	23	Manitou	USA
40.996	30.329	58.0873	28.4	Tasulok	Turkey
47.172	24.897	58.7008	28.7	Colibita	Romania
50.525	13.611	59	22.6	Most	Czekhia
37.703	28.014	87.7398	42.9	Topcam	Turkey
46.4367	1.61389	38.0464	18.6	de Chambon	France
53.51	-9.745	12.7	6.3	Inagh	Ireland
32.94	-96.979	13.3021	6.5	North	USA
44.857	-78.483	24.5496	12	Salerno	Canada
47.128	-95.4	27	13	Bad_Medicine	USA
53.4	19.405	28.5	6.8	PARTYECZYNY_WIELKIE	Poland
39.208	-77.013	32.7296	16	Triadelphia	USA
42.588	-83.367	34	17	Orchard	USA
44.92	34.158	38	11.2	VDHR_SIMFEROPOLSKOE	formerUSSR
34.264	-117.185	38.2511	18.7	Arrowhead	USA
52.95	-3.694	43	21	Llyn_Celyn	UK
46.983	-79.817	48.5	24	Herridge	Canada
43.838	-121.86	64.3	24.3	Cultus	USA
46.472	9.812	77	42.1	Silvaplaner_Camper	Switzerland
32	103.7	98	20	Diexihaiziqun	China
53.3	13.006	11.9	4.1	Groner_Labussee	Germany
42.416	-77.086	12	6	Lamoka	USA
38.609	30.235	12.8934	6.3	Orenler	Turkey
53.451	-7.896	12.9	7	Killinure	Ireland
46.233	-89.317	23	11	Clark	USA
37.833	145.417	24.5499	12	Silvan	Australia
40.107	26.525	24.7544	12.1	Atikhisar	Turkey
37.626	-89.093	27	14	Devils_Kitchen	USA
35.6	139.183	32	19	Sagami-ko	Japan
53.007	14.905	32.9	10.6	CHLIIOP	Poland
47.364	8.779	35	17.6	Pfaffiker_See	Switzerland
53.86	21.375	38.6	8	JUKSTY	Poland
53.873	21.573	39.5	14	TALIITOWISKO	Poland
53.527	20.408	41	11.9	MARYOZ	Poland
46.283	13.866	45	30	Bohinj	Slovenia
50.407	12.398	51.7	31.9	Laacher_See	Germany
43.736	5.946	55	24.4	dEsparron	France
51.298	11.936	55.1	21	Sorpetalsperre-Hauptsperre	Germany
46.126	10.96	123	60	di_Movleno	Italy
46.883	-72.589	108.395	53	Jesuit	Canada
31.83	99.1	30.8	64.5	Xinluhai	China
45.0958	-78.6721	37	11.8	Maple	Canada
45.1447	-67.0908	42	18	Chamcook	Canada
53.794	11.705	10.7	4	Teterower_See	Germany
30.711	-96.472	14	7	Bryan	USA
52.542	17.382	15.1	7	LEDNICA	Poland
41.037	26.482	15.7567	7.7	Sultankoy	Turkey
38.077	-122.754	16.3702	8	Nicasio	USA
51.953	16.313	17.1	6.4	DOMINICKIE	Poland
30.731	-98.385	18	9	Inks	USA
40.998	36.636	18.0062	8.8	Ayvacik	Turkey
51.378	12.097	23.7322	11.6	Tagebausee_Merseburg-Ost_1addot	Germany
27.515	152.351	26.5952	13	Clarendon	Australia
42.835	-83.715	28	14	Fenton	USA
36.192	36.326	28.2312	13.8	Yarseli	Turkey
53.75	21.25	31	7.3	BIALIIE	Poland
43.635	2.783	40	20	du_Laouzas	France
52.863	14.405	60	14.5	MORZYCKO	Poland
39.073	68.366	72	50.4	ISKANDERKUL	formerUSSR
34.98	75.23	81.8102	40	Sheosar	Pakistan
39.323	-120.264	100	50	Donner	USA
52.858	-117.76	10.2355	5	Medicine	Canada
46.402	15.893	12	5.8	Ptujsko	Slovenia
45.633	-79.683	16.3705	8	Ahmic	Canada
41.285	-85.703	20	4.9	Barbee	USA
40.523	42.81	29.4585	14.4	Bayburt	Turkey
52.23	5.05	30.6855	15	Wijde_Blik	Netherlands
47.924	13.305	32	14.9	Irrsee	Austria
38.167	176.367	33.5	18.4	Okareka	New_Zealand
28.188	152.648	33.6	12.7	Maroon	Australia
39.558	33.911	38.0475	18.6	Karaova	Turkey
26.916	-65.697	40.9105	20	El_Mollar	Argentina
47.985	13.123	42	17.7	Mattsee	Austria
53.362	13.57	58.3	22.3	Breiter_Luzin	Germany
52	-70	100	50	Potrok_Aike	Argentina
53.963	10.78	10.8	3.7	Wardersee	Germany
51.658	0.504	16.7	7.6	Hanningfield	UK
40.055	30.876	32.3218	15.8	Yenice	Turkey
53.083	-3.533	33.1398	16.2	Llyn_Brenig	UK
37.656	140.136	34.1	17	Some_Japaneese_Name	Japan
41.328	-85.76	37	11	Tippecanoe	USA
53.495	20.258	39.9	12.1	MIELNO	Poland
39.338	-121.327	40	20	Collins	USA
42.157	-122.609	48.8	15.9	Emigrant	USA
53.903	21.85	49.1	12.4	BUWELIINO	Poland
52.246	13.753	11.4	4.1	Storkower_See	Germany
53.616	11.484	11.8	5	Dobbertiner_See	Germany
30.155	-97.292	18	5.6	Bastrop	USA
37.63	13.065	30.3	8.6	Arancio	Italy
43.587	6.811	33.1401	16.2	de_Saint-Cassien	France
45.452	4.255	37.0256	18.1	de_Grangent	France
48.731	-118.664	39.6	13.3	Curlew	USA
42.122	-6.718	51	25	de_Sanabria	Spain
51.718	13.591	63.4061	31	Graaaberner_See	Germany
45.8208	-95.4208	25.3	8.8	Andrew	USA
51.0667	-3.46667	102.261	50	Wimbleball	UK
53.823	19.853	15	5.1	BARTYEZZGEK	Poland
53.717	17.203	17.4	5.9	KRYEPSKO	Poland
52.985	-8.662	18.6	3.7	Graney	Ireland
46.329	5.62	19.4389	9.5	de_Coiselet	France
50.981	-114.114	21.1	6.1	Glenmore	Canada
41.324	13.333	21.5	9.1	di_Fondi	Italy
53.908	21.292	33	11.9	JUNO	Poland
33.544	-111.437	43	18.6	Canyon	USA
51.634	-120.829	46.94	15.4	Sulphurous	Canada
53.8	22.333	55.8	15	ELIICKIE	Poland
49.822	85.826	68	38.7	Talmen	Russia
53.034	-8.784	13	4	Cutra	Ireland
37.978	-119.879	17.1897	8.4	Eleanor	USA
39.172	29.571	17.8032	8.7	Cavdarhisar	Turkey
53.85	20.08	20.1	8	MORYAG	Poland
[truncated: 3,757 more rows]
