# Supplementary material for: Spatial-temporal variability of methane fluxes in lakes varying in latitude, area, and depth
Source: Heliyon. 2023 Jul 21;9(8):e18411. doi: 10.1016/j.heliyon.2023.e18411 (PMC10404696; doi:10.1016/j.heliyon.2023.e18411)
Supplement: Multimedia component 4 [file mmc4.xlsx]

## Sheet: Spatial
Pour_long	Pour_lat	Area(km2)	Depth_avg(m)	Maxdepth(m)	Country	L/P	Em/Ep	Em/El
29.9773	8.25208	1	0.5	1.0255	South Sudan	2.07932	1.53966	0.740463
30.2783	9.02991	1	0.5	1.0255	South Sudan	2.07932	1.53966	0.740463
135.731	-15.1195	1	0.5	1.0255	Australia	2.07932	1.53966	0.740463
-57.8031	-17.5761	1	0.5	1.0255	Bolivia	2.07932	1.53966	0.740463
-88.1177	18.3593	1	0.5	1.0255	Belize	2.07932	1.53966	0.740463
22.3881	-18.9631	1	0.5	1.0255	Botswana	2.07932	1.53966	0.740463
-87.4234	19.558	1	0.5	1.0255	Mexico	2.07932	1.53966	0.740463
18.7577	-1.43794	1	0.6	1.23	Democratic Republic of the Congo	2.00871	1.50436	0.748916
-62.7775	9.39843	1	0.6	1.23	Venezuela	2.00871	1.50436	0.748916
78.2381	9.89525	1	0.6	1.23	India	2.00871	1.50436	0.748916
-65.9767	-14.1705	1	0.6	1.23	Bolivia	2.00871	1.50436	0.748916
88.7313	22.6063	1	0.6	1.23	India	2.00871	1.50436	0.748916
150.907	-23.5781	1	0.6	1.23	Australia	2.00871	1.50436	0.748916
-49.6633	-11.962	1	0.7	1.4345	Brazil	1.95086	1.47543	0.756297
-68.3838	7.36162	1	0.8	1.639	Venezuela	1.90209	1.45104	0.762869
100.038	13.4328	1	0.8	1.639	Thailand	1.90209	1.45104	0.762869
-57.8241	-17.5663	1	0.8	1.639	Bolivia	1.90209	1.45104	0.762869
-90.472	20.3523	1	0.8	1.639	Mexico	1.90209	1.45104	0.762869
88.4895	22.5359	1	0.8	1.639	India	1.90209	1.45104	0.762869
117.579	-0.424506	1	0.9	1.8435	Indonesia	1.86006	1.43003	0.768808
-68.3486	7.7147	1	0.9	1.8435	Venezuela	1.86006	1.43003	0.768808
104.931	11.8272	1	0.9	1.8435	Cambodia	1.86006	1.43003	0.768808
-95.5174	18.4869	1	0.9	1.8435	Mexico	1.86006	1.43003	0.768808
78.7429	10.5524	1	1	2.048	India	1.82325	1.41163	0.774235
-0.624738	12.7893	1	1	2.048	Burkina Faso	1.82325	1.41163	0.774235
-63.5658	-13.4534	1	1.2	2.457	Bolivia	1.76126	1.38063	0.783888
-54.4589	-2.55674	1	1.3	2.6615	Brazil	1.73471	1.36735	0.788233
24.5394	-9.90013	1	1.3	2.6615	Democratic Republic of the Congo	1.73471	1.36735	0.788233
137.224	-16.0643	1	1.3	2.6615	Australia	1.73471	1.36735	0.788233
113.439	-2.32822	1	1.4	2.866	Indonesia	1.71048	1.35524	0.792316
-35.3608	-5.41904	1	1.5	3.0705	Brazil	1.68822	1.34411	0.796169
113.218	-7.21793	1	1.5	3.0705	Indonesia	1.68822	1.34411	0.796169
122.969	11.4727	1	1.5	3.0705	Philippines	1.68822	1.34411	0.796169
-55.6419	-2.05027	1	1.6	3.275	Brazil	1.66767	1.33383	0.79982
-72.2932	9.07428	1	1.6	3.275	Venezuela	1.66767	1.33383	0.79982
104.532	10.3923	1	1.6	3.275	Vietnam	1.66767	1.33383	0.79982
96.0771	19.6396	1	1.6	3.275	Myanmar	1.66767	1.33383	0.79982
-45.8512	-20.1862	1	1.6	3.275	Brazil	1.66767	1.33383	0.79982
26.8614	-7.50076	1	1.7	3.4795	Democratic Republic of the Congo	1.64859	1.32429	0.80329
104.978	10.9235	1	1.7	3.4795	Cambodia	1.64859	1.32429	0.80329
100.498	13.5686	1	1.7	3.4795	Thailand	1.64859	1.32429	0.80329
-66.4018	-14.4907	1	1.7	3.4795	Bolivia	1.64859	1.32429	0.80329
-64.9498	-15.3873	1	1.7	3.4795	Bolivia	1.64859	1.32429	0.80329
-57.6769	-2.56454	1	1.8	3.684	Brazil	1.63079	1.3154	0.806599
-66.2243	7.67035	1	1.8	3.684	Venezuela	1.63079	1.3154	0.806599
-12.8079	15.1244	1	1.8	3.684	Senegal	1.63079	1.3154	0.806599
-57.097	-17.6978	1	1.8	3.684	Brazil	1.63079	1.3154	0.806599
150.914	-23.5786	1	1.8	3.684	Australia	1.63079	1.3154	0.806599
-58.1324	-2.86773	1	1.9	3.8885	Brazil	1.61414	1.30707	0.809762
11.666	9.50778	1	1.9	3.8885	Nigeria	1.61414	1.30707	0.809762
80.5424	8.48418	1	2	4.093	Sri Lanka	1.5985	1.29925	0.812794
132.421	-12.2038	1	2	4.093	Australia	1.5985	1.29925	0.812794
110.733	19.6624	1	2	4.093	China	1.5985	1.29925	0.812794
77.1031	13.2928	1	2.1	4.2975	India	1.58376	1.29188	0.815705
80.7345	20.9565	1	2.1	4.2975	India	1.58376	1.29188	0.815705
-49.7867	-0.327083	1	2.2	4.502	Brazil	1.56983	1.28492	0.818506
-59.0587	7.78653	1	2.2	4.502	Guyana	1.56983	1.28492	0.818506
120.346	17.5652	1	2.2	4.502	Philippines	1.56983	1.28492	0.818506
147.556	-22.9769	1	2.2	4.502	Australia	1.56983	1.28492	0.818506
76.3271	13.5187	1	2.3	4.7065	India	1.55664	1.27832	0.821205
-57.477	-16.8645	1	2.4	4.911	Brazil	1.54411	1.27205	0.823812
-91.9969	17.9945	1	2.4	4.911	Mexico	1.54411	1.27205	0.823812
-93.5213	18.3369	1	2.4	4.911	Mexico	1.54411	1.27205	0.823812
88.7211	22.8289	1	2.4	4.911	India	1.54411	1.27205	0.823812
-40.6768	-3.04036	1	2.5	5.1155	Brazil	1.53219	1.26609	0.826331
-61.8031	8.70754	1	2.5	5.1155	Venezuela	1.53219	1.26609	0.826331
122.941	11.4623	1	2.5	5.1155	Philippines	1.53219	1.26609	0.826331
101.602	13.9507	1	2.5	5.1155	Thailand	1.53219	1.26609	0.826331
-0.744975	14.1817	1	2.5	5.1155	Burkina Faso	1.53219	1.26609	0.826331
140.883	-6.71742	1	2.6	5.32	Papua New Guinea	1.52082	1.26041	0.828771
-50.9647	-14.3605	1	2.6	5.32	Brazil	1.52082	1.26041	0.828771
-65.6271	-14.6608	1	2.6	5.32	Bolivia	1.52082	1.26041	0.828771
-41.4073	-22.1885	1	2.6	5.32	Brazil	1.52082	1.26041	0.828771
-34.9026	-7.08439	1	2.7	5.5245	Brazil	1.50996	1.25498	0.831135
-57.5646	-15.8557	1	2.7	5.5245	Brazil	1.50996	1.25498	0.831135
-61.4344	-1.62755	1	2.8	5.729	Brazil	1.49956	1.24978	0.83343
-38.3787	-5.14109	1	2.8	5.729	Brazil	1.49956	1.24978	0.83343
-66.8063	7.31719	1	2.8	5.729	Venezuela	1.49956	1.24978	0.83343
-67.5033	-3.86059	1	2.9	5.9335	Brazil	1.4896	1.2448	0.83566
75.5271	17.218	1	2.9	5.9335	India	1.4896	1.2448	0.83566
44.6078	-19.0842	1	3.1	6.3425	Madagascar	1.47086	1.23543	0.839938
100.932	21.8555	1	3.1	6.3425	China	1.47086	1.23543	0.839938
77.7339	13.0221	1	3.2	6.547	India	1.46202	1.23101	0.841994
-76.7268	20.9525	1	3.2	6.547	Cuba	1.46202	1.23101	0.841994
-74.4633	-5.56075	1	3.3	6.7515	Peru	1.4535	1.22675	0.843998
-41.0117	-2.91351	1	3.4	6.956	Brazil	1.44528	1.22264	0.845954
104.181	0.863111	1	3.5	7.1605	Indonesia	1.43734	1.21867	0.847864
-65.2688	-11.4388	1	3.6	7.365	Brazil	1.42967	1.21484	0.84973
101.703	14.3811	1	3.6	7.365	Thailand	1.42967	1.21484	0.84973
-65.1487	-13.2146	1	3.8	7.774	Bolivia	1.41507	1.20753	0.85334
31.152	-20.7729	1	3.8	7.774	Zimbabwe	1.41507	1.20753	0.85334
-64.4436	-6.64109	1	4.1	8.3875	Brazil	1.39479	1.1974	0.858476
-97.9844	20.1673	1	4.1	8.3875	Mexico	1.39479	1.1974	0.858476
-60.7646	-3.38687	1	4.2	8.592	Brazil	1.38842	1.19421	0.860121
38.0777	7.95169	1	4.2	8.592	Ethiopia	1.38842	1.19421	0.860121
135.069	-3.96136	1	4.3	8.7965	Indonesia	1.38223	1.19112	0.861734
-62.4011	-13.145	1	4.3	8.7965	Bolivia	1.38223	1.19112	0.861734
-43.8452	-7.26584	1	4.6	9.41	Brazil	1.36464	1.18232	0.866397
-74.5703	-5.07795	1	4.7	9.6145	Peru	1.35908	1.17954	0.867897
102.303	0.428722	1	4.8	9.819	Indonesia	1.35365	1.17683	0.869371
141.174	-4.05565	1	4.8	9.819	Papua New Guinea	1.35365	1.17683	0.869371
-62.8021	-3.90285	1	4.9	10.0235	Brazil	1.34836	1.17418	0.87082
-74.2273	-14.2457	1	4.9	10.0235	Peru	1.34836	1.17418	0.87082
6.85879	6.63506	1.01	0.5	1.02553	Nigeria	2.08325	1.54162	0.74001
-74.8302	9.56353	1.01	0.5	1.02553	Colombia	2.08325	1.54162	0.74001
-50.8966	-10.7661	1.01	0.5	1.02553	Brazil	2.08325	1.54162	0.74001
29.8135	-12.0426	1.01	0.5	1.02553	Zambia	2.08325	1.54162	0.74001
-64.9062	-13.2562	1.01	0.5	1.02553	Bolivia	2.08325	1.54162	0.74001
-16.4521	14.2104	1.01	0.5	1.02553	Senegal	2.08325	1.54162	0.74001
-57.5315	-16.998	1.01	0.5	1.02553	Brazil	2.08325	1.54162	0.74001
133.494	-17.6221	1.01	0.5	1.02553	Australia	2.08325	1.54162	0.74001
-92.4854	18.2816	1.01	0.5	1.02553	Mexico	2.08325	1.54162	0.74001
-58.1199	-19.6762	1.01	0.5	1.02553	Bolivia	2.08325	1.54162	0.74001
89.333	22.3947	1.01	0.5	1.02553	Bangladesh	2.08325	1.54162	0.74001
88.6807	22.5738	1.01	0.5	1.02553	India	2.08325	1.54162	0.74001
150.874	-23.5898	1.01	0.5	1.02553	Australia	2.08325	1.54162	0.74001
30.2468	8.76336	1.01	0.6	1.23003	South Sudan	2.01251	1.50625	0.748447
-74.1883	8.79024	1.01	0.6	1.23003	Colombia	2.01251	1.50625	0.748447
-74.6734	10.7433	1.01	0.6	1.23003	Colombia	2.01251	1.50625	0.748447
-92.0841	18.2223	1.01	0.6	1.23003	Mexico	2.01251	1.50625	0.748447
-79.8202	21.7197	1.01	0.6	1.23003	Cuba	2.01251	1.50625	0.748447
-80.7231	23.0752	1.01	0.6	1.23003	Cuba	2.01251	1.50625	0.748447
-56.6903	-2.47268	1.01	0.7	1.43453	Brazil	1.95455	1.47727	0.755814
4.89062	6.00717	1.01	0.7	1.43453	Nigeria	1.95455	1.47727	0.755814
30.8279	7.07793	1.01	0.7	1.43453	South Sudan	1.95455	1.47727	0.755814
142.882	-7.99953	1.01	0.7	1.43453	Papua New Guinea	1.95455	1.47727	0.755814
37.6107	11.9918	1.01	0.7	1.43453	Ethiopia	1.95455	1.47727	0.755814
80.1638	12.6476	1.01	0.7	1.43453	India	1.95455	1.47727	0.755814
-83.9729	13.4406	1.01	0.7	1.43453	Nicaragua	1.95455	1.47727	0.755814
-64.9802	-16.1687	1.01	0.7	1.43453	Bolivia	1.95455	1.47727	0.755814
45.4693	-19.827	1.01	0.7	1.43453	Madagascar	1.95455	1.47727	0.755814
114.187	23.0175	1.01	0.7	1.43453	China	1.95455	1.47727	0.755814
-42.6552	-2.74116	1.01	0.8	1.63903	Brazil	1.90568	1.45284	0.762374
81.8391	6.88958	1.01	0.8	1.63903	Sri Lanka	1.90568	1.45284	0.762374
28.5813	-10.0496	1.01	0.8	1.63903	Democratic Republic of the Congo	1.90568	1.45284	0.762374
-65.1344	-12.1523	1.01	0.8	1.63903	Bolivia	1.90568	1.45284	0.762374
47.6813	-15.5106	1.01	0.8	1.63903	Madagascar	1.90568	1.45284	0.762374
-58.1104	-16.9259	1.01	0.8	1.63903	Brazil	1.90568	1.45284	0.762374
-92.6295	18.0097	1.01	0.8	1.63903	Mexico	1.90568	1.45284	0.762374
-71.0884	18.312	1.01	0.8	1.63903	Dominican Republic	1.90568	1.45284	0.762374
-78.685	22.495	1.01	0.8	1.63903	Cuba	1.90568	1.45284	0.762374
88.7013	22.5051	1.01	0.8	1.63903	India	1.90568	1.45284	0.762374
-58.0619	-3.05548	1.01	0.9	1.84353	Brazil	1.86358	1.43179	0.768301
-58.981	-3.40445	1.01	0.9	1.84353	Brazil	1.86358	1.43179	0.768301
97.4964	5.22609	1.01	0.9	1.84353	Indonesia	1.86358	1.43179	0.768301
-74.8215	8.776	1.01	0.9	1.84353	Colombia	1.86358	1.43179	0.768301
-57.1429	-17.7104	1.01	0.9	1.84353	Brazil	1.86358	1.43179	0.768301
121.151	0.431634	1.01	1	2.04803	Indonesia	1.8267	1.41335	0.773718
30.7729	7.14375	1.01	1	2.04803	South Sudan	1.8267	1.41335	0.773718
80.5851	8.88484	1.01	1	2.04803	Sri Lanka	1.8267	1.41335	0.773718
-67.0563	-13.3946	1.01	1	2.04803	Bolivia	1.8267	1.41335	0.773718
128.387	-15.0717	1.01	1	2.04803	Australia	1.8267	1.41335	0.773718
104.188	17.1295	1.01	1	2.04803	Thailand	1.8267	1.41335	0.773718
-88.089	21.5982	1.01	1	2.04803	Mexico	1.8267	1.41335	0.773718
90.1393	23.3624	1.01	1	2.04803	Bangladesh	1.8267	1.41335	0.773718
112.633	-7.04269	1.01	1.1	2.25253	Indonesia	1.79396	1.39698	0.778712
75.4405	23.4553	1.01	1.1	2.25253	India	1.79396	1.39698	0.778712
-58.3134	-3.2863	1.01	1.2	2.45703	Brazil	1.76459	1.38229	0.783352
13.6363	-9.24503	1.01	1.2	2.45703	Angola	1.76459	1.38229	0.783352
-81.8262	22.1907	1.01	1.2	2.45703	Cuba	1.76459	1.38229	0.783352
-58.0587	-3.08436	1.01	1.3	2.66153	Brazil	1.73799	1.36899	0.787689
-55.0415	-13.7577	1.01	1.3	2.66153	Brazil	1.73799	1.36899	0.787689
5.1121	14.003	1.01	1.3	2.66153	Niger	1.73799	1.36899	0.787689
121.908	-21.1136	1.01	1.3	2.66153	Australia	1.73799	1.36899	0.787689
-98.7729	21.9051	1.01	1.3	2.66153	Mexico	1.73799	1.36899	0.787689
120.546	-2.6827	1.01	1.4	2.86603	Indonesia	1.71371	1.35686	0.791764
79.8589	14.4503	1.01	1.4	2.86603	India	1.71371	1.35686	0.791764
15.8492	-18.5123	1.01	1.4	2.86603	Namibia	1.71371	1.35686	0.791764
-80.0608	-2.89322	1.01	1.5	3.07053	Ecuador	1.69142	1.34571	0.79561
-65.098	-12.3266	1.01	1.5	3.07053	Bolivia	1.69142	1.34571	0.79561
76.1726	17.7817	1.01	1.5	3.07053	India	1.69142	1.34571	0.79561
-68.9313	3.78443	1.01	1.7	3.47953	Colombia	1.6517	1.32585	0.802718
118.117	4.28894	1.01	1.7	3.47953	Malaysia	1.6517	1.32585	0.802718
76.5382	14.4706	1.01	1.7	3.47953	India	1.6517	1.32585	0.802718
76.5111	16.1561	1.01	1.7	3.47953	India	1.6517	1.32585	0.802718
76.9396	20.2512	1.01	1.7	3.47953	India	1.6517	1.32585	0.802718
72.6729	22.2822	1.01	1.7	3.47953	India	1.6517	1.32585	0.802718
-67.0908	-23.3731	1.01	1.7	3.47953	Argentina	1.6517	1.32585	0.802718
103.605	-2.76191	1.01	1.8	3.68403	Indonesia	1.63388	1.31694	0.80602
76.4754	13.7383	1.01	1.8	3.68403	India	1.63388	1.31694	0.80602
45.3814	-19.7563	1.01	1.8	3.68403	Madagascar	1.63388	1.31694	0.80602
-61.9521	-4.24718	1.01	1.9	3.88853	Brazil	1.61719	1.3086	0.809178
-61.9107	-4.25151	1.01	2	4.09303	Brazil	1.60152	1.30076	0.812203
100.99	4.37813	1.01	2	4.09303	Malaysia	1.60152	1.30076	0.812203
-73.8537	7.66732	1.01	2	4.09303	Colombia	1.60152	1.30076	0.812203
75.1117	18.9402	1.01	2	4.09303	India	1.60152	1.30076	0.812203
-74.9153	-7.7479	1.01	2.1	4.29753	Peru	1.58675	1.29338	0.815109
103.979	18.3128	1.01	2.1	4.29753	Thailand	1.58675	1.29338	0.815109
-60.9062	-2.51599	1.01	2.2	4.50203	Brazil	1.5728	1.2864	0.817904
141.798	-12.5181	1.01	2.2	4.50203	Australia	1.5728	1.2864	0.817904
27.2534	-17.605	1.01	2.2	4.50203	Zambia	1.5728	1.2864	0.817904
31.2162	-1.64036	1.01	2.3	4.70653	United Republic of Tanzania	1.55958	1.27979	0.820599
-67.1469	-3.03881	1.01	2.3	4.70653	Brazil	1.55958	1.27979	0.820599
-103.56	23.1918	1.01	2.3	4.70653	Mexico	1.55958	1.27979	0.820599
-70.3286	3.07973	1.01	2.4	4.91103	Colombia	1.54703	1.27351	0.8232
79.6562	21.4729	1.01	2.4	4.91103	India	1.54703	1.27351	0.8232
-74.5229	-5.69122	1.01	2.5	5.11553	Peru	1.53508	1.26754	0.825715
-36.5089	-6.24645	1.01	2.5	5.11553	Brazil	1.53508	1.26754	0.825715
-100.073	20.0448	1.01	2.5	5.11553	Mexico	1.53508	1.26754	0.825715
-11.6605	7.16157	1.01	2.6	5.32003	Sierra Leone	1.52369	1.26185	0.82815
82.1121	20.9983	1.01	2.7	5.52453	India	1.51281	1.25641	0.83051
-61.0473	-3.68809	1.01	2.8	5.72903	Brazil	1.5024	1.2512	0.832801
-38.3177	-6.1239	1.01	2.8	5.72903	Brazil	1.5024	1.2512	0.832801
120.23	14.8816	1.01	2.8	5.72903	Philippines	1.5024	1.2512	0.832801
140.539	-7.05615	1.01	2.9	5.93353	Indonesia	1.49242	1.24621	0.835026
-67.9983	-3.11604	1.01	3	6.13803	Brazil	1.48284	1.24142	0.83719
-65.2025	-13.3531	1.01	3	6.13803	Bolivia	1.48284	1.24142	0.83719
86.5132	22.9263	1.01	3	6.13803	India	1.48284	1.24142	0.83719
3.85306	7.423	1.01	3.4	6.95603	Nigeria	1.44801	1.22401	0.845301
79.0013	13.9085	1.01	3.4	6.95603	India	1.44801	1.22401	0.845301
-39.2322	-3.28694	1.01	3.5	7.16053	Brazil	1.44006	1.22003	0.847207
28.1433	-21.0472	1.01	3.5	7.16053	Zimbabwe	1.44006	1.22003	0.847207
-59.4007	-3.49769	1.01	3.7	7.56953	Brazil	1.42494	1.21247	0.850891
-75.1432	-5.47223	1.01	3.8	7.77403	Peru	1.41775	1.20887	0.852673
-74.1244	-5.35507	1.01	3.9	7.97853	Peru	1.41077	1.20538	0.854417
131.077	-11.3565	1.01	3.9	7.97853	Australia	1.41077	1.20538	0.854417
137.822	-2.01725	1.01	4.2	8.59203	Indonesia	1.39105	1.19553	0.859441
141.888	-7.12404	1.01	4.2	8.59203	Papua New Guinea	1.39105	1.19553	0.859441
-62.6619	-3.75334	1.01	4.4	9.00103	Brazil	1.37881	1.18941	0.862631
78.6059	20.9065	1.01	4.4	9.00103	India	1.37881	1.18941	0.862631
78.6437	18.5228	1.01	4.6	9.41003	India	1.36722	1.18361	0.865705
109.074	14.2079	1.01	4.9	10.0235	Vietnam	1.35091	1.17546	0.87012
-53.4309	-2.00212	1.02	0.5	1.02556	Brazil	2.08714	1.54357	0.739562
125.943	8.27532	1.02	0.5	1.02556	Philippines	2.08714	1.54357	0.739562
100.496	13.576	1.02	0.5	1.02556	Thailand	2.08714	1.54357	0.739562
-66.9036	-14.4329	1.02	0.5	1.02556	Bolivia	2.08714	1.54357	0.739562
-92.8246	18.3048	1.02	0.5	1.02556	Mexico	2.08714	1.54357	0.739562
-72.3324	21.7927	1.02	0.5	1.02556	United Kingdom	2.08714	1.54357	0.739562
89.0463	22.5661	1.02	0.5	1.02556	Bangladesh	2.08714	1.54357	0.739562
89.3825	22.6884	1.02	0.5	1.02556	Bangladesh	2.08714	1.54357	0.739562
-53.3865	-1.95733	1.02	0.6	1.23006	Brazil	2.01627	1.50813	0.747983
140.855	-8.68869	1.02	0.6	1.23006	Indonesia	2.01627	1.50813	0.747983
122.978	10.8965	1.02	0.6	1.23006	Philippines	2.01627	1.50813	0.747983
-66.8937	-13.5235	1.02	0.6	1.23006	Bolivia	2.01627	1.50813	0.747983
127.892	-15.1813	1.02	0.6	1.23006	Australia	2.01627	1.50813	0.747983
139.447	-17.5498	1.02	0.6	1.23006	Australia	2.01627	1.50813	0.747983
-92.5074	18.2645	1.02	0.6	1.23006	Mexico	2.01627	1.50813	0.747983
-79.7382	-2.3672	1.02	0.7	1.43456	Ecuador	1.9582	1.4791	0.755336
-79.8433	-2.99766	1.02	0.7	1.43456	Ecuador	1.9582	1.4791	0.755336
141.229	-7.27343	1.02	0.7	1.43456	Papua New Guinea	1.9582	1.4791	0.755336
-72.0277	9.26422	1.02	0.7	1.43456	Venezuela	1.9582	1.4791	0.755336
-64.9365	-15.6202	1.02	0.7	1.43456	Bolivia	1.9582	1.4791	0.755336
137.363	-16.124	1.02	0.7	1.43456	Australia	1.9582	1.4791	0.755336
-16.4345	16.6055	1.02	0.7	1.43456	Mauritania	1.9582	1.4791	0.755336
-57.52	-20.4861	1.02	0.7	1.43456	Brazil	1.9582	1.4791	0.755336
-78.3483	22.1896	1.02	0.7	1.43456	Cuba	1.9582	1.4791	0.755336
34.1102	1.63114	1.02	0.8	1.63906	Uganda	1.90924	1.45462	0.761884
-80.6005	-2.45545	1.02	0.8	1.63906	Ecuador	1.90924	1.45462	0.761884
-37.7448	-4.54256	1.02	0.8	1.63906	Brazil	1.90924	1.45462	0.761884
-49.7218	-10.9021	1.02	0.8	1.63906	Brazil	1.90924	1.45462	0.761884
-57.5474	-17.8264	1.02	0.8	1.63906	Brazil	1.90924	1.45462	0.761884
78.3323	18.3035	1.02	0.8	1.63906	India	1.90924	1.45462	0.761884
-53.0003	-1.90781	1.02	0.9	1.84356	Brazil	1.86706	1.43353	0.7678
100.801	13.4914	1.02	0.9	1.84356	Thailand	1.86706	1.43353	0.7678
-105.352	22.1402	1.02	0.9	1.84356	Mexico	1.86706	1.43353	0.7678
-80.0913	-2.44383	1.02	1	2.04806	Ecuador	1.83012	1.41506	0.773207
132.638	-11.621	1.02	1	2.04806	Australia	1.83012	1.41506	0.773207
107.349	16.7326	1.02	1	2.04806	Vietnam	1.83012	1.41506	0.773207
-54.9314	-1.84345	1.02	1.1	2.25256	Brazil	1.79732	1.39866	0.778192
-80.0564	-3.30014	1.02	1.1	2.25256	Ecuador	1.79732	1.39866	0.778192
-65.0854	-15.0479	1.02	1.1	2.25256	Bolivia	1.79732	1.39866	0.778192
79.5515	18.1107	1.02	1.1	2.25256	India	1.79732	1.39866	0.778192
-65.2635	-12.2306	1.02	1.2	2.45706	Bolivia	1.76789	1.38394	0.782823
-78.9268	1.72292	1.02	1.3	2.66156	Colombia	1.74124	1.37062	0.787152
-73.341	-4.10896	1.02	1.3	2.66156	Peru	1.74124	1.37062	0.787152
-74.3776	-5.01044	1.02	1.3	2.66156	Peru	1.74124	1.37062	0.787152
-73.882	8.39029	1.02	1.3	2.66156	Colombia	1.74124	1.37062	0.787152
135.289	-14.6582	1.02	1.3	2.66156	Australia	1.74124	1.37062	0.787152
46.5745	-16.6786	1.02	1.3	2.66156	Madagascar	1.74124	1.37062	0.787152
75.3184	20.2939	1.02	1.3	2.66156	India	1.74124	1.37062	0.787152
-3.61985	15.6359	1.02	1.4	2.86606	Mali	1.71692	1.35846	0.791219
-61.0491	-2.43542	1.02	1.5	3.07056	Brazil	1.69458	1.34729	0.795058
-63.1778	8.37295	1.02	1.5	3.07056	Venezuela	1.69458	1.34729	0.795058
122.498	13.6605	1.02	1.5	3.07056	Philippines	1.69458	1.34729	0.795058
-78.2018	21.3396	1.02	1.5	3.07056	Cuba	1.69458	1.34729	0.795058
-57.1827	-2.65937	1.02	1.6	3.27506	Brazil	1.67395	1.33697	0.798695
106.264	9.52381	1.02	1.6	3.27506	Vietnam	1.67395	1.33697	0.798695
-65.1115	-12.1671	1.02	1.6	3.27506	Bolivia	1.67395	1.33697	0.798695
-63.3793	-14.5943	1.02	1.6	3.27506	Bolivia	1.67395	1.33697	0.798695
47.6611	-16.0479	1.02	1.6	3.27506	Madagascar	1.67395	1.33697	0.798695
-61.6658	-4.08073	1.02	1.7	3.47956	Brazil	1.6548	1.3274	0.802152
-35.8659	-5.08265	1.02	1.7	3.47956	Brazil	1.6548	1.3274	0.802152
-55.1533	5.63893	1.02	1.7	3.47956	Suriname	1.6548	1.3274	0.802152
75.7131	16.8883	1.02	1.7	3.47956	India	1.6548	1.3274	0.802152
88.8077	23.1341	1.02	1.7	3.47956	India	1.6548	1.3274	0.802152
110.126	23.3632	1.02	1.7	3.47956	China	1.6548	1.3274	0.802152
-106.752	23.6151	1.02	1.7	3.47956	Mexico	1.6548	1.3274	0.802152
89.7498	23.1853	1.02	1.8	3.68406	Bangladesh	1.63694	1.31847	0.805449
-64.6672	-12.1506	1.02	1.9	3.88856	Brazil	1.62022	1.31011	0.8086
-63.5021	-13.2936	1.02	1.9	3.88856	Bolivia	1.62022	1.31011	0.8086
74.3901	14.4684	1.02	1.9	3.88856	India	1.62022	1.31011	0.8086
-91.6046	17.7948	1.02	1.9	3.88856	Mexico	1.62022	1.31011	0.8086
77.0993	18.7003	1.02	1.9	3.88856	India	1.62022	1.31011	0.8086
117.083	23.5757	1.02	1.9	3.88856	China	1.62022	1.31011	0.8086
-59.9454	-3.39533	1.02	2	4.09306	Brazil	1.60452	1.30226	0.81162
122.835	-23.2595	1.02	2	4.09306	Australia	1.60452	1.30226	0.81162
-40.2396	-4.00162	1.02	2.1	4.29756	Brazil	1.58972	1.29486	0.81452
-62.8335	-8.1051	1.02	2.1	4.29756	Brazil	1.58972	1.29486	0.81452
47.0568	-16.4282	1.02	2.1	4.29756	Madagascar	1.58972	1.29486	0.81452
19.321	-2.42569	1.02	2.2	4.50206	Democratic Republic of the Congo	1.57574	1.28787	0.81731
22.0022	11.9298	1.02	2.2	4.50206	Chad	1.57574	1.28787	0.81731
-67.0324	-13.224	1.02	2.3	4.70656	Bolivia	1.5625	1.28125	0.82
-70.1192	-4.24968	1.02	2.4	4.91106	Peru	1.54993	1.27496	0.822596
-64.599	-6.7403	1.02	2.4	4.91106	Brazil	1.54993	1.27496	0.822596
1.1427	7.72996	1.02	2.4	4.91106	Togo	1.54993	1.27496	0.822596
108.448	12.7438	1.02	2.4	4.91106	Vietnam	1.54993	1.27496	0.822596
138.593	-3.02227	1.02	2.5	5.11556	Indonesia	1.53796	1.26898	0.825107
-62.5498	-3.74601	1.02	2.6	5.32006	Brazil	1.52655	1.26327	0.827537
-73.4976	-4.59346	1.02	2.6	5.32006	Peru	1.52655	1.26327	0.827537
75.8281	20.3245	1.02	2.6	5.32006	India	1.52655	1.26327	0.827537
120.746	21.9793	1.02	2.6	5.32006	Taiwan	1.52655	1.26327	0.827537
-62.5078	-4.69987	1.02	2.7	5.52456	Brazil	1.51564	1.25782	0.829893
137.4	-1.84007	1.02	2.9	5.93356	Indonesia	1.49522	1.24761	0.8344
-38.9604	-12.1807	1.02	3.2	6.54706	Brazil	1.46752	1.23376	0.84071
116.394	22.9899	1.02	3.2	6.54706	China	1.46752	1.23376	0.84071
-62.5598	-3.76596	1.02	3.3	6.75156	Brazil	1.45897	1.22949	0.842707
140.593	-7.02454	1.02	3.5	7.16056	Indonesia	1.44276	1.22138	0.846558
104.528	16.884	1.02	3.5	7.16056	Thailand	1.44276	1.22138	0.846558
10.504	-0.175195	1.02	3.6	7.36506	Gabon	1.43506	1.21753	0.848417
-43.9888	-6.77374	1.02	3.6	7.36506	Brazil	1.43506	1.21753	0.848417
-98.646	20.219	1.02	3.6	7.36506	Mexico	1.43506	1.21753	0.848417
-64.8981	-15.3022	1.02	3.7	7.56956	Bolivia	1.42761	1.21381	0.850235
11.6589	-4.34792	1.02	3.9	7.97856	Republic of Congo	1.41341	1.20671	0.853754
102.302	0.478081	1.02	4	8.18306	Indonesia	1.40663	1.20332	0.855459
-74.5078	-5.89655	1.02	4	8.18306	Peru	1.40663	1.20332	0.855459
-88.9193	13.9454	1.02	4	8.18306	El Salvador	1.40663	1.20332	0.855459
-91.3365	17.405	1.02	4.1	8.38756	Mexico	1.40005	1.20002	0.85713
31.5092	-18.3394	1.02	4.4	9.00106	Zimbabwe	1.3814	1.1907	0.861953
-62.3839	-3.82415	1.02	4.8	9.81906	Brazil	1.35875	1.17938	0.867984
75.724	18.4396	1.02	4.8	9.81906	India	1.35875	1.17938	0.867984
107.169	-5.99832	1.03	0.5	1.02559	Indonesia	2.091	1.5455	0.73912
112.599	-6.9859	1.03	0.5	1.02559	Indonesia	2.091	1.5455	0.73912
-73.8553	8.98949	1.03	0.5	1.02559	Colombia	2.091	1.5455	0.73912
-74.4098	9.0957	1.03	0.5	1.02559	Colombia	2.091	1.5455	0.73912
29.6431	-11.6993	1.03	0.5	1.02559	Zambia	2.091	1.5455	0.73912
10.4538	12.8374	1.03	0.5	1.02559	Nigeria	2.091	1.5455	0.73912
-65.3857	-15.3149	1.03	0.5	1.02559	Bolivia	2.091	1.5455	0.73912
120.554	15.6927	1.03	0.5	1.02559	Philippines	2.091	1.5455	0.73912
28.0046	-15.7207	1.03	0.5	1.02559	Zambia	2.091	1.5455	0.73912
-57.5474	-17.1011	1.03	0.5	1.02559	Brazil	2.091	1.5455	0.73912
-74.7049	8.72016	1.03	0.6	1.23009	Colombia	2.02	1.51	0.747525
-74.626	10.64	1.03	0.6	1.23009	Colombia	2.02	1.51	0.747525
33.7024	13.3783	1.03	0.6	1.23009	Sudan	2.02	1.51	0.747525
100.47	13.5281	1.03	0.6	1.23009	Thailand	2.02	1.51	0.747525
-74.5571	8.89971	1.03	0.7	1.43459	Colombia	1.96183	1.48091	0.754864
104.67	12.7204	1.03	0.7	1.43459	Cambodia	1.96183	1.48091	0.754864
27.6857	-14.2641	1.03	0.7	1.43459	Zambia	1.96183	1.48091	0.754864
-92.2703	18.1537	1.03	0.7	1.43459	Mexico	1.96183	1.48091	0.754864
-88.0994	18.1771	1.03	0.7	1.43459	Belize	1.96183	1.48091	0.754864
113.519	22.1351	1.03	0.7	1.43459	China	1.96183	1.48091	0.754864
-77.9314	22.1399	1.03	0.7	1.43459	Cuba	1.96183	1.48091	0.754864
34.082	0.005804	1.03	0.8	1.63909	Kenya	1.91278	1.45639	0.7614
-73.7365	7.82292	1.03	0.8	1.63909	Colombia	1.91278	1.45639	0.7614
141.614	-14.4992	1.03	0.8	1.63909	Australia	1.91278	1.45639	0.7614
-88.409	18.5961	1.03	0.9	1.84359	Mexico	1.87052	1.43526	0.767305
-79.5259	21.6757	1.03	0.9	1.84359	Cuba	1.87052	1.43526	0.767305
-79.9869	0.21875	1.03	1	2.04809	Ecuador	1.83351	1.41675	0.772701
142.718	-7.98642	1.03	1	2.04809	Papua New Guinea	1.83351	1.41675	0.772701
80.1424	9.23844	1.03	1	2.04809	Sri Lanka	1.83351	1.41675	0.772701
139.124	-16.8214	1.03	1	2.04809	Australia	1.83351	1.41675	0.772701
75.3552	20.5969	1.03	1	2.04809	India	1.83351	1.41675	0.772701
-50.6407	-13.5157	1.03	1.1	2.25259	Brazil	1.80065	1.40033	0.777677
95.1231	21.9856	1.03	1.1	2.25259	Myanmar	1.80065	1.40033	0.777677
-56.8428	-2.33185	1.03	1.2	2.45709	Brazil	1.77117	1.38558	0.7823
-54.5576	-2.36484	1.03	1.2	2.45709	Brazil	1.77117	1.38558	0.7823
-57.2321	-2.77255	1.03	1.2	2.45709	Brazil	1.77117	1.38558	0.7823
120.355	-4.44203	1.03	1.2	2.45709	Indonesia	1.77117	1.38558	0.7823
14.0621	-9.58533	1.03	1.2	2.45709	Angola	1.77117	1.38558	0.7823
-49.7229	-9.39502	1.03	1.3	2.66159	Brazil	1.74446	1.37223	0.786621
78.0135	16.1613	1.03	1.3	2.66159	India	1.74446	1.37223	0.786621
-61.9089	0.100856	1.03	1.4	2.86609	Brazil	1.7201	1.36005	0.790681
112.191	0.670363	1.03	1.4	2.86609	Indonesia	1.7201	1.36005	0.790681
-3.55208	15.8299	1.03	1.4	2.86609	Mali	1.7201	1.36005	0.790681
-44.8166	-4.05034	1.03	1.5	3.07059	Brazil	1.69772	1.34886	0.794512
-93.6573	18.302	1.03	1.5	3.07059	Mexico	1.69772	1.34886	0.794512
77.6827	23.1163	1.03	1.5	3.07059	India	1.69772	1.34886	0.794512
-61.4233	-0.004628	1.03	1.6	3.27509	Brazil	1.67705	1.33853	0.798142
-62.3214	-1.24546	1.03	1.6	3.27509	Brazil	1.67705	1.33853	0.798142
-38.865	-3.74072	1.03	1.6	3.27509	Brazil	1.67705	1.33853	0.798142
79.2814	9.30226	1.03	1.6	3.27509	India	1.67705	1.33853	0.798142
132.653	-12.7391	1.03	1.6	3.27509	Australia	1.67705	1.33853	0.798142
15.2457	13.2224	1.03	1.6	3.27509	Chad	1.67705	1.33853	0.798142
-51.6791	-15.2181	1.03	1.6	3.27509	Brazil	1.67705	1.33853	0.798142
-57.4062	-18.3548	1.03	1.6	3.27509	Brazil	1.67705	1.33853	0.798142
-62.4576	-1.13279	1.03	1.7	3.47959	Brazil	1.65786	1.32893	0.801593
-43.7311	-2.50253	1.03	1.7	3.47959	Brazil	1.65786	1.32893	0.801593
-67.1578	6.5191	1.03	1.7	3.47959	Venezuela	1.65786	1.32893	0.801593
27.5622	-16.2657	1.03	1.7	3.47959	Zambia	1.65786	1.32893	0.801593
46.7722	-16.654	1.03	1.7	3.47959	Madagascar	1.65786	1.32893	0.801593
85.9639	20.6964	1.03	1.7	3.47959	India	1.65786	1.32893	0.801593
102.679	17.792	1.03	1.8	3.68409	Thailand	1.63997	1.31999	0.804883
79.2131	20.9981	1.03	1.8	3.68409	India	1.63997	1.31999	0.804883
-65.1469	-2.13501	1.03	1.9	3.88859	Brazil	1.62322	1.31161	0.808029
-65.9896	-2.68958	1.03	1.9	3.88859	Brazil	1.62322	1.31161	0.808029
23.1381	-15.8787	1.03	1.9	3.88859	Zambia	1.62322	1.31161	0.808029
-71.7186	-4.48804	1.03	2	4.09309	Peru	1.60749	1.30375	0.811043
-43.1213	-13.6687	1.03	2	4.09309	Brazil	1.60749	1.30375	0.811043
-65.1553	-13.99	1.03	2	4.09309	Bolivia	1.60749	1.30375	0.811043
-102.168	20.9842	1.03	2	4.09309	Mexico	1.60749	1.30375	0.811043
142.833	-17.6256	1.03	2.1	4.29759	Australia	1.59267	1.29634	0.813938
0.481812	6.13514	1.03	2.2	4.50209	Ghana	1.57867	1.28933	0.816723
-66.6912	-1.74101	1.03	2.3	4.70659	Brazil	1.5654	1.2827	0.819408
-65.017	-14.1636	1.03	2.3	4.70659	Bolivia	1.5654	1.2827	0.819408
81.2797	20.4147	1.03	2.4	4.91109	India	1.5528	1.2764	0.821999
-78.531	-2.19773	1.03	2.5	5.11559	Ecuador	1.54081	1.2704	0.824505
-83.6882	22.4826	1.03	2.5	5.11559	Cuba	1.54081	1.2704	0.824505
-65.2898	-2.27259	1.03	2.6	5.32009	Brazil	1.52938	1.26469	0.826931
141.874	-4.13542	1.03	2.6	5.32009	Papua New Guinea	1.52938	1.26469	0.826931
138.581	-3.19244	1.03	2.7	5.52459	Indonesia	1.51846	1.25923	0.829282
-65.9295	7.62979	1.03	2.8	5.72909	Venezuela	1.50801	1.254	0.831564
-38.9603	-13.2355	1.03	2.8	5.72909	Brazil	1.50801	1.254	0.831564
102.805	16.4311	1.03	2.9	5.93359	Thailand	1.49799	1.24899	0.833781
-63.7383	-12.7463	1.03	3	6.13809	Bolivia	1.48838	1.24419	0.835937
110.847	-7.22327	1.03	3.1	6.34259	Indonesia	1.47914	1.23957	0.838035
82.8793	20.7229	1.03	3.1	6.34259	India	1.47914	1.23957	0.838035
-66.0882	-1.74113	1.03	3.2	6.54709	Brazil	1.47025	1.23512	0.840079
-74.5142	-5.02259	1.03	3.2	6.54709	Peru	1.47025	1.23512	0.840079
-35.0402	-8.08969	1.03	3.2	6.54709	Brazil	1.47025	1.23512	0.840079
-65.0051	-14.6533	1.03	3.2	6.54709	Bolivia	1.47025	1.23512	0.840079
-62.6732	-1.74794	1.03	3.4	6.95609	Brazil	1.45342	1.22671	0.844017
77.1874	13.3154	1.03	3.4	6.95609	India	1.45342	1.22671	0.844017
-74.6551	-5.1777	1.03	3.5	7.16059	Peru	1.44544	1.22272	0.845916
140.534	-7.77138	1.03	3.6	7.36509	Indonesia	1.43772	1.21886	0.847772
141.272	-6.15743	1.03	3.7	7.56959	Papua New Guinea	1.43026	1.21513	0.849587
109.215	18.6346	1.03	3.8	7.77409	China	1.42304	1.21152	0.851362
107.555	-7.19115	1.03	4.2	8.59209	Indonesia	1.39624	1.19812	0.858104
-68.524	-6.45945	1.03	4.3	8.79659	Brazil	1.39001	1.19501	0.859708
114.343	22.7229	1.03	4.6	9.41009	China	1.37232	1.18616	0.864346
-55.6926	-1.90317	1.04	0.5	1.02562	Brazil	2.09483	1.54742	0.738683
-53.7758	-2.04792	1.04	0.5	1.02562	Brazil	2.09483	1.54742	0.738683
-62.9463	-5.03892	1.04	0.5	1.02562	Brazil	2.09483	1.54742	0.738683
108.909	-6.81616	1.04	0.5	1.02562	Indonesia	2.09483	1.54742	0.738683
30.5828	7.95154	1.04	0.5	1.02562	South Sudan	2.09483	1.54742	0.738683
-74.1629	9.13561	1.04	0.5	1.02562	Colombia	2.09483	1.54742	0.738683
-74.1274	9.15084	1.04	0.5	1.02562	Colombia	2.09483	1.54742	0.738683
-71.9385	11.0966	1.04	0.5	1.02562	Venezuela	2.09483	1.54742	0.738683
99.8978	13.3188	1.04	0.5	1.02562	Thailand	2.09483	1.54742	0.738683
-4.29781	15.0604	1.04	0.5	1.02562	Mali	2.09483	1.54742	0.738683
-57.9447	-17.4773	1.04	0.5	1.02562	Brazil	2.09483	1.54742	0.738683
-57.4021	-17.6355	1.04	0.5	1.02562	Brazil	2.09483	1.54742	0.738683
-91.8323	17.9074	1.04	0.5	1.02562	Mexico	2.09483	1.54742	0.738683
-91.958	18.6451	1.04	0.5	1.02562	Mexico	2.09483	1.54742	0.738683
23.4001	-19.186	1.04	0.5	1.02562	Botswana	2.09483	1.54742	0.738683
-53.6934	-2.07894	1.04	0.6	1.23012	Brazil	2.0237	1.51185	0.747072
76.3957	9.54604	1.04	0.6	1.23012	India	2.0237	1.51185	0.747072
-65.8719	-14.4952	1.04	0.6	1.23012	Bolivia	2.0237	1.51185	0.747072
-98.3302	22.1576	1.04	0.6	1.23012	Mexico	2.0237	1.51185	0.747072
-68.1589	-23.3537	1.04	0.6	1.23012	Chile	2.0237	1.51185	0.747072
-55.8818	-1.81966	1.04	0.7	1.43462	Brazil	1.96542	1.48271	0.754398
-80.0753	-2.45466	1.04	0.7	1.43462	Ecuador	1.96542	1.48271	0.754398
17.7079	-2.74327	1.04	0.8	1.63912	Democratic Republic of the Congo	1.91629	1.45814	0.760921
-74.1823	8.79919	1.04	0.8	1.63912	Colombia	1.91629	1.45814	0.760921
-87.4176	13.1516	1.04	0.8	1.63912	Honduras	1.91629	1.45814	0.760921
138.759	-23.9626	1.04	0.8	1.63912	Australia	1.91629	1.45814	0.760921
31.4288	2.99612	1.04	0.9	1.84362	Uganda	1.87395	1.43698	0.766816
100.457	13.5317	1.04	0.9	1.84362	Thailand	1.87395	1.43698	0.766816
-62.1692	-1.28958	1.04	1	2.04812	Brazil	1.83687	1.41844	0.772202
-56.324	-2.27792	1.04	1	2.04812	Brazil	1.83687	1.41844	0.772202
-157.369	1.88125	1.04	1.1	2.25262	Kiribati	1.80395	1.40198	0.777169
71.5383	20.9717	1.04	1.1	2.25262	India	1.80395	1.40198	0.777169
-56.8012	-2.4742	1.04	1.2	2.45712	Brazil	1.77442	1.38721	0.781783
-49.7818	-10.3104	1.04	1.2	2.45712	Brazil	1.77442	1.38721	0.781783
100.017	15.0188	1.04	1.2	2.45712	Thailand	1.77442	1.38721	0.781783
-65.1037	-15.4218	1.04	1.2	2.45712	Bolivia	1.77442	1.38721	0.781783
15.0562	-16.8691	1.04	1.2	2.45712	Angola	1.77442	1.38721	0.781783
-66.1288	-2.91584	1.04	1.3	2.66162	Brazil	1.74767	1.37383	0.786096
-59.0704	-3.2922	1.04	1.3	2.66162	Brazil	1.74767	1.37383	0.786096
139.606	-7.928	1.04	1.3	2.66162	Indonesia	1.74767	1.37383	0.786096
78.1313	10.8146	1.04	1.3	2.66162	India	1.74767	1.37383	0.786096
135.353	-14.6348	1.04	1.3	2.66162	Australia	1.74767	1.37383	0.786096
15.5099	-17.1108	1.04	1.3	2.66162	Angola	1.74767	1.37383	0.786096
-94.5661	17.7979	1.04	1.3	2.66162	Mexico	1.74767	1.37383	0.786096
74.3877	14.474	1.04	1.4	2.86612	India	1.72326	1.36163	0.790148
142.983	-18.383	1.04	1.4	2.86612	Australia	1.72326	1.36163	0.790148
-93.3178	18.4148	1.04	1.4	2.86612	Mexico	1.72326	1.36163	0.790148
76.7887	18.7054	1.04	1.4	2.86612	India	1.72326	1.36163	0.790148
74.6906	19.4588	1.04	1.5	3.07062	India	1.70084	1.35042	0.793972
109.471	22.9761	1.04	1.5	3.07062	China	1.70084	1.35042	0.793972
-80.0895	-2.89316	1.04	1.6	3.27512	Ecuador	1.68013	1.34007	0.797596
-70.1612	-4.26742	1.04	1.6	3.27512	Peru	1.68013	1.34007	0.797596
-52.9201	-11.6872	1.04	1.6	3.27512	Brazil	1.68013	1.34007	0.797596
36.0621	-0.058821	1.04	1.7	3.47962	Kenya	1.66091	1.33045	0.80104
-77.7774	21.3264	1.04	1.7	3.47962	Cuba	1.66091	1.33045	0.80104
138.497	-2.92226	1.04	1.8	3.68412	Indonesia	1.64298	1.32149	0.804325
-60.9533	-4.62565	1.04	1.8	3.68412	Brazil	1.64298	1.32149	0.804325
46.5162	-15.7119	1.04	1.8	3.68412	Madagascar	1.64298	1.32149	0.804325
48.4225	-21.016	1.04	1.9	3.88862	Madagascar	1.6262	1.3131	0.807464
30.1735	-18.3225	1.04	2	4.09312	Zimbabwe	1.61045	1.30522	0.810473
112.255	-2.91922	1.04	2.2	4.50212	Indonesia	1.58157	1.29078	0.816143
-64.6467	-3.00294	1.04	2.2	4.50212	Brazil	1.58157	1.29078	0.816143
81.0979	7.78517	1.04	2.2	4.50212	Sri Lanka	1.58157	1.29078	0.816143
104.351	15.7479	1.04	2.2	4.50212	Thailand	1.58157	1.29078	0.816143
-61.0045	-3.69519	1.04	2.3	4.70662	Brazil	1.56827	1.28414	0.818822
-59.0396	-3.91875	1.04	2.4	4.91112	Brazil	1.55565	1.27783	0.821409
-52.2076	-9.63363	1.04	2.4	4.91112	Brazil	1.55565	1.27783	0.821409
71.4311	21.1276	1.04	2.4	4.91112	India	1.55565	1.27783	0.821409
114.883	-1.48022	1.04	2.5	5.11562	Indonesia	1.54364	1.27182	0.82391
-55.9009	-2.05321	1.04	2.5	5.11562	Brazil	1.54364	1.27182	0.82391
-70.0724	-4.27602	1.04	2.9	5.93362	Peru	1.50074	1.25037	0.833169
76.4351	12.7562	1.04	2.9	5.93362	India	1.50074	1.25037	0.833169
37.9634	-17.3396	1.04	2.9	5.93362	Mozambique	1.50074	1.25037	0.833169
-61.5574	-0.860563	1.04	3	6.13812	Brazil	1.49111	1.24555	0.835321
-62.9623	-5.44267	1.04	3	6.13812	Brazil	1.49111	1.24555	0.835321
114.964	-3.45787	1.04	3.2	6.54712	Indonesia	1.47295	1.23647	0.839456
6.04479	4.88665	1.04	3.3	6.75162	Nigeria	1.46436	1.23218	0.841445
-56.6742	-2.67317	1.04	3.4	6.95612	Brazil	1.45608	1.22804	0.843387
-74.5496	-5.75183	1.04	3.5	7.16062	Peru	1.44809	1.22405	0.845282
-64.3118	-3.59102	1.04	3.8	7.77412	Brazil	1.42565	1.21282	0.850717
75.0658	15.0156	1.04	3.9	7.97862	India	1.41863	1.20932	0.852452
-67.1902	-2.72307	1.04	4.1	8.38762	Brazil	1.40522	1.20261	0.855816
-68.9557	-6.58559	1.04	4.2	8.59212	Brazil	1.39881	1.1994	0.857448
109.06	11.932	1.04	4.6	9.41012	Vietnam	1.37484	1.18742	0.863678
-68.8844	12.0855	1.04	4.6	9.41012	Netherlands	1.37484	1.18742	0.863678
-63.277	-3.83928	1.04	4.7	9.61462	Brazil	1.36924	1.18462	0.865166
-40.2081	-20.1524	1.04	4.8	9.81912	Brazil	1.36377	1.18189	0.86663
-57.3948	-18.3229	1.04	4.9	10.0236	Brazil	1.35844	1.17922	0.868068
-53.6325	-1.79841	1.05	0.5	1.02565	Brazil	2.09863	1.54932	0.738251
108.974	-6.81143	1.05	0.5	1.02565	Indonesia	2.09863	1.54932	0.738251
112.598	-6.99097	1.05	0.5	1.02565	Indonesia	2.09863	1.54932	0.738251
30.3105	9.05212	1.05	0.5	1.02565	South Sudan	2.09863	1.54932	0.738251
-74.7919	9.51287	1.05	0.5	1.02565	Colombia	2.09863	1.54932	0.738251
-74.7927	9.75625	1.05	0.5	1.02565	Colombia	2.09863	1.54932	0.738251
30.2702	-11.6229	1.05	0.5	1.02565	Zambia	2.09863	1.54932	0.738251
14.8783	13.203	1.05	0.5	1.02565	Chad	2.09863	1.54932	0.738251
79.8217	13.8128	1.05	0.5	1.02565	India	2.09863	1.54932	0.738251
27.9301	-15.7516	1.05	0.5	1.02565	Zambia	2.09863	1.54932	0.738251
-13.3162	15.8312	1.05	0.5	1.02565	Senegal	2.09863	1.54932	0.738251
137.017	-15.9033	1.05	0.5	1.02565	Australia	2.09863	1.54932	0.738251
-57.5315	-16.947	1.05	0.5	1.02565	Brazil	2.09863	1.54932	0.738251
-52.8794	-18.3881	1.05	0.5	1.02565	Brazil	2.09863	1.54932	0.738251
-78.9915	22.2793	1.05	0.5	1.02565	Cuba	2.09863	1.54932	0.738251
89.5671	22.6077	1.05	0.5	1.02565	Bangladesh	2.09863	1.54932	0.738251
-53.2147	-1.86863	1.05	0.6	1.23015	Brazil	2.02737	1.51369	0.746624
-56.1475	-2.02293	1.05	0.6	1.23015	Brazil	2.02737	1.51369	0.746624
33.2347	8.4388	1.05	0.6	1.23015	Ethiopia	2.02737	1.51369	0.746624
-56.7003	-2.66167	1.05	0.7	1.43465	Brazil	1.96899	1.4845	0.753937
31.3484	6.57293	1.05	0.7	1.43465	South Sudan	1.96899	1.4845	0.753937
-74.6768	10.9642	1.05	0.7	1.43465	Colombia	1.96899	1.4845	0.753937
138.479	-16.8027	1.05	0.7	1.43465	Australia	1.96899	1.4845	0.753937
-57.3825	-18.3228	1.05	0.7	1.43465	Brazil	1.96899	1.4845	0.753937
142.889	-7.99963	1.05	0.8	1.63915	Papua New Guinea	1.91977	1.45988	0.760448
-74.7422	10.6978	1.05	0.8	1.63915	Colombia	1.91977	1.45988	0.760448
-94.6777	17.8527	1.05	0.8	1.63915	Mexico	1.91977	1.45988	0.760448
-92.4784	18.3993	1.05	0.8	1.63915	Mexico	1.91977	1.45988	0.760448
-53.6165	-2.05434	1.05	0.9	1.84365	Brazil	1.87736	1.43868	0.766332
-76.9438	-5.00071	1.05	0.9	1.84365	Peru	1.87736	1.43868	0.766332
141.099	-7.00501	1.05	0.9	1.84365	Papua New Guinea	1.87736	1.43868	0.766332
-74.6883	8.67771	1.05	0.9	1.84365	Colombia	1.87736	1.43868	0.766332
-74.4985	9.11114	1.05	0.9	1.84365	Colombia	1.87736	1.43868	0.766332
-86.6063	12.4188	1.05	0.9	1.84365	Nicaragua	1.87736	1.43868	0.766332
-83.9449	15.3757	1.05	0.9	1.84365	Honduras	1.87736	1.43868	0.766332
2.0771	6.32706	1.05	1	2.04815	Benin	1.84021	1.4201	0.771708
38.1016	6.41348	1.05	1	2.04815	Ethiopia	1.84021	1.4201	0.771708
-2.60208	16.7571	1.05	1	2.04815	Mali	1.84021	1.4201	0.771708
-77.5324	21.8963	1.05	1	2.04815	Cuba	1.84021	1.4201	0.771708
-74.3227	8.83502	1.05	1.1	2.25265	Colombia	1.80723	1.40362	0.776666
-71.8063	9.3427	1.05	1.1	2.25265	Venezuela	1.80723	1.40362	0.776666
140.54	-17.8444	1.05	1.1	2.25265	Australia	1.80723	1.40362	0.776666
70.7079	23.6978	1.05	1.1	2.25265	India	1.80723	1.40362	0.776666
39.3734	-7.86462	1.05	1.2	2.45715	United Republic of Tanzania	1.77764	1.38882	0.781272
-74.4217	8.70927	1.05	1.2	2.45715	Colombia	1.77764	1.38882	0.781272
132.739	-11.7057	1.05	1.2	2.45715	Australia	1.77764	1.38882	0.781272
103.322	14.8143	1.05	1.2	2.45715	Thailand	1.77764	1.38882	0.781272
122.41	-17.9854	1.05	1.2	2.45715	Australia	1.77764	1.38882	0.781272
30.5005	-20.7773	1.05	1.2	2.45715	Zimbabwe	1.77764	1.38882	0.781272
-74.0508	22.7222	1.05	1.2	2.45715	The Bahamas	1.77764	1.38882	0.781272
-56.726	-2.70117	1.05	1.3	2.66165	Brazil	1.75084	1.37542	0.785577
122.794	10.0396	1.05	1.3	2.66165	Philippines	1.75084	1.37542	0.785577
-56.0035	-17.7539	1.05	1.3	2.66165	Brazil	1.75084	1.37542	0.785577
-57.4987	-2.81815	1.05	1.4	2.86615	Brazil	1.72639	1.3632	0.789622
77.6003	8.37974	1.05	1.4	2.86615	India	1.72639	1.3632	0.789622
132.529	-11.697	1.05	1.4	2.86615	Australia	1.72639	1.3632	0.789622
135.287	-14.6504	1.05	1.4	2.86615	Australia	1.72639	1.3632	0.789622
46.5915	-16.5978	1.05	1.4	2.86615	Madagascar	1.72639	1.3632	0.789622
76.5355	18.1357	1.05	1.4	2.86615	India	1.72639	1.3632	0.789622
-65.0615	-12.5697	1.05	1.5	3.07065	Bolivia	1.70393	1.35197	0.793439
-50.5755	-13.3426	1.05	1.5	3.07065	Brazil	1.70393	1.35197	0.793439
-3.28487	15.8593	1.05	1.5	3.07065	Mali	1.70393	1.35197	0.793439
15.6961	-17.5162	1.05	1.5	3.07065	Namibia	1.70393	1.35197	0.793439
103.372	17.755	1.05	1.5	3.07065	Thailand	1.70393	1.35197	0.793439
38.3949	7.77414	1.05	1.6	3.27515	Ethiopia	1.68319	1.34159	0.797056
128.395	-15.0786	1.05	1.6	3.27515	Australia	1.68319	1.34159	0.797056
95.5073	17.5429	1.05	1.6	3.27515	Myanmar	1.68319	1.34159	0.797056
-77.2302	20.9206	1.05	1.6	3.27515	Cuba	1.68319	1.34159	0.797056
141.73	-7.18998	1.05	1.7	3.47965	Papua New Guinea	1.66393	1.33196	0.800494
104.781	11.9896	1.05	1.7	3.47965	Cambodia	1.66393	1.33196	0.800494
135.88	-13.4198	1.05	1.7	3.47965	Australia	1.66393	1.33196	0.800494
-76.3544	-3.63227	1.05	1.8	3.68415	Peru	1.64597	1.32298	0.803772
75.2274	12.0521	1.05	1.8	3.68415	India	1.64597	1.32298	0.803772
70.9712	22.4671	1.05	1.8	3.68415	India	1.64597	1.32298	0.803772
81.7803	7.08561	1.05	2.2	4.50215	Sri Lanka	1.58444	1.29222	0.815569
-76.2246	-10.9743	1.05	2.2	4.50215	Peru	1.58444	1.29222	0.815569
84.449	22.7231	1.05	2.2	4.50215	India	1.58444	1.29222	0.815569
-65.9086	-7.73706	1.05	2.4	4.91115	Brazil	1.55848	1.27924	0.820825
32.0721	-18.4047	1.05	2.4	4.91115	Zimbabwe	1.55848	1.27924	0.820825
45.4771	-19.9854	1.05	2.4	4.91115	Madagascar	1.55848	1.27924	0.820825
-82.849	21.6574	1.05	2.5	5.11565	Cuba	1.54645	1.27322	0.823322
-65.0367	-14.2114	1.05	2.6	5.32015	Bolivia	1.53497	1.26749	0.825739
43.8872	-20.9075	1.05	2.6	5.32015	Madagascar	1.53497	1.26749	0.825739
104.923	21.5929	1.05	2.8	5.72915	Vietnam	1.51352	1.25676	0.830355
-80.7006	-4.89542	1.05	2.9	5.93365	Peru	1.50347	1.25174	0.832564
123.684	-22.5754	1.05	2.9	5.93365	Australia	1.50347	1.25174	0.832564
48.7302	-19.9746	1.05	3	6.13815	Madagascar	1.49382	1.24691	0.834712
-69.9098	2.28435	1.05	3.2	6.54715	Colombia	1.47563	1.23781	0.838839
140.525	-7.71277	1.05	3.2	6.54715	Indonesia	1.47563	1.23781	0.838839
-39.5786	-10.8173	1.05	3.3	6.75165	Brazil	1.46703	1.23351	0.840825
-66.1823	-11.1035	1.05	3.3	6.75165	Bolivia	1.46703	1.23351	0.840825
-75.1951	-6.01608	1.05	3.5	7.16065	Peru	1.45072	1.22536	0.844655
-64.3481	-6.19063	1.05	3.5	7.16065	Brazil	1.45072	1.22536	0.844655
-64.9438	-14.6062	1.05	3.5	7.16065	Bolivia	1.45072	1.22536	0.844655
-45.0523	-19.436	1.05	3.5	7.16065	Brazil	1.45072	1.22536	0.844655
-62.2563	-6.44284	1.05	3.6	7.36515	Brazil	1.44298	1.22149	0.846504
-63.0229	-8.18919	1.05	3.6	7.36515	Brazil	1.44298	1.22149	0.846504
-66.0198	-17.3467	1.05	3.7	7.56965	Bolivia	1.43549	1.21775	0.848312
101.48	0.584653	1.05	3.8	7.77415	Indonesia	1.42824	1.21412	0.850081
78.1927	20.455	1.05	3.8	7.77415	India	1.42824	1.21412	0.850081
94.0268	22.5977	1.05	3.8	7.77415	Myanmar	1.42824	1.21412	0.850081
125.396	-15.1795	1.05	4	8.18315	Australia	1.4144	1.2072	0.853508
-57.4151	-18.3896	1.05	4.5	9.20565	Brazil	1.38311	1.19155	0.861505
29.9948	-19.3289	1.05	4.7	9.61465	Zimbabwe	1.37173	1.18586	0.864503
99.4772	23.5807	1.05	4.7	9.61465	China	1.37173	1.18586	0.864503
-73.1656	-14.9095	1.05	4.8	9.81915	Peru	1.36626	1.18313	0.865964
-64.6241	-6.96706	1.05	4.9	10.0236	Brazil	1.36092	1.18046	0.8674
31.6298	5.99293	1.06	0.5	1.02568	South Sudan	2.1024	1.5512	0.737823
112.541	-6.87384	1.06	0.5	1.02568	Indonesia	2.1024	1.5512	0.737823
30.6789	8.11521	1.06	0.5	1.02568	South Sudan	2.1024	1.5512	0.737823
80.1604	15.478	1.06	0.5	1.02568	India	2.1024	1.5512	0.737823
28.0594	-15.7419	1.06	0.5	1.02568	Zambia	2.1024	1.5512	0.737823
35.2552	-17.2399	1.06	0.5	1.02568	Mozambique	2.1024	1.5512	0.737823
35.2424	-17.2858	1.06	0.5	1.02568	Mozambique	2.1024	1.5512	0.737823
-67.499	-17.8293	1.06	0.5	1.02568	Bolivia	2.1024	1.5512	0.737823
31.0387	7.13772	1.06	0.6	1.23018	South Sudan	2.03102	1.51551	0.746182
144.07	-14.5141	1.06	0.6	1.23018	Australia	2.03102	1.51551	0.746182
-68.3073	8.3739	1.06	0.7	1.43468	Venezuela	1.97253	1.48627	0.753481
-75.6894	9.08902	1.06	0.7	1.43468	Colombia	1.97253	1.48627	0.753481
32.2064	10.6178	1.06	0.7	1.43468	South Sudan	1.97253	1.48627	0.753481
84.7682	19.1367	1.06	0.7	1.43468	India	1.97253	1.48627	0.753481
24.856	-20.5771	1.06	0.7	1.43468	Botswana	1.97253	1.48627	0.753481
34.1426	1.66995	1.06	0.8	1.63918	Uganda	1.92322	1.46161	0.759981
114.871	-2.4543	1.06	0.8	1.63918	Indonesia	1.92322	1.46161	0.759981
-75.0177	8.69712	1.06	0.8	1.63918	Colombia	1.92322	1.46161	0.759981
-74.7662	9.06977	1.06	0.8	1.63918	Colombia	1.92322	1.46161	0.759981
105.232	11.5404	1.06	0.8	1.63918	Cambodia	1.92322	1.46161	0.759981
-78.4827	22.4496	1.06	0.8	1.63918	Cuba	1.92322	1.46161	0.759981
34.8039	-23.7586	1.06	0.8	1.63918	Mozambique	1.92322	1.46161	0.759981
-53.5865	-1.96752	1.06	0.9	1.84368	Brazil	1.88074	1.44037	0.765853
-79.8233	-2.96042	1.06	0.9	1.84368	Ecuador	1.88074	1.44037	0.765853
-79.8895	-3.16881	1.06	0.9	1.84368	Ecuador	1.88074	1.44037	0.765853
-57.4552	-18.0604	1.06	0.9	1.84368	Brazil	1.88074	1.44037	0.765853
-97.9448	22.336	1.06	0.9	1.84368	Mexico	1.88074	1.44037	0.765853
-77.591	23.8215	1.06	0.9	1.84368	The Bahamas	1.88074	1.44037	0.765853
-70.2021	6.04375	1.06	1	2.04818	Colombia	1.84352	1.42176	0.77122
-63.2228	-15.5942	1.06	1	2.04818	Bolivia	1.84352	1.42176	0.77122
124.312	-17.9575	1.06	1	2.04818	Australia	1.84352	1.42176	0.77122
-48.6573	-5.29616	1.06	1.1	2.25268	Brazil	1.81049	1.40524	0.776169
119.274	-5.51875	1.06	1.1	2.25268	Indonesia	1.81049	1.40524	0.776169
104.309	17.1536	1.06	1.1	2.25268	Thailand	1.81049	1.40524	0.776169
71.655	21.7601	1.06	1.1	2.25268	India	1.81049	1.40524	0.776169
-67.1237	-0.701962	1.06	1.2	2.45718	Brazil	1.78084	1.39042	0.780766
76.2075	10.049	1.06	1.2	2.45718	India	1.78084	1.39042	0.780766
14.2479	13.5488	1.06	1.2	2.45718	Chad	1.78084	1.39042	0.780766
79.9258	17.0546	1.06	1.2	2.45718	India	1.78084	1.39042	0.780766
-57.4355	-18.0889	1.06	1.2	2.45718	Brazil	1.78084	1.39042	0.780766
-36.2857	-5.11492	1.06	1.3	2.66168	Brazil	1.754	1.377	0.785063
138.966	-5.36161	1.06	1.3	2.66168	Indonesia	1.754	1.377	0.785063
104.653	10.6806	1.06	1.3	2.66168	Cambodia	1.754	1.377	0.785063
-87.468	13.2978	1.06	1.3	2.66168	Honduras	1.754	1.377	0.785063
-64.8555	-6.10299	1.06	1.4	2.86618	Brazil	1.7295	1.36475	0.789101
-66.7577	7.3746	1.06	1.4	2.86618	Venezuela	1.7295	1.36475	0.789101
78.1468	12.1782	1.06	1.4	2.86618	India	1.7295	1.36475	0.789101
-54.2385	-2.10871	1.06	1.5	3.07068	Brazil	1.707	1.3535	0.792912
89.123	23.1811	1.06	1.5	3.07068	Bangladesh	1.707	1.3535	0.792912
112.386	0.735481	1.06	1.6	3.27518	Indonesia	1.68622	1.34311	0.796522
141.312	-7.69523	1.06	1.6	3.27518	Papua New Guinea	1.68622	1.34311	0.796522
122.859	11.4352	1.06	1.6	3.27518	Philippines	1.68622	1.34311	0.796522
112.813	0.800606	1.06	1.7	3.47968	Indonesia	1.66692	1.33346	0.799954
-49.6771	-11.5065	1.06	1.7	3.47968	Brazil	1.66692	1.33346	0.799954
76.951	13.4157	1.06	1.7	3.47968	India	1.66692	1.33346	0.799954
102.026	16.3939	1.06	1.7	3.47968	Thailand	1.66692	1.33346	0.799954
-57.6984	-2.52666	1.06	1.8	3.68418	Brazil	1.64893	1.32447	0.803226
-66.3117	-3.8429	1.06	1.8	3.68418	Brazil	1.64893	1.32447	0.803226
142.711	-7.90484	1.06	1.8	3.68418	Papua New Guinea	1.64893	1.32447	0.803226
131.075	-12.3337	1.06	1.8	3.68418	Australia	1.64893	1.32447	0.803226
27.6449	-20.0788	1.06	1.8	3.68418	Zimbabwe	1.64893	1.32447	0.803226
-80.084	-3.32174	1.06	1.9	3.88868	Ecuador	1.6321	1.31605	0.806355
-69.8698	-6.6671	1.06	1.9	3.88868	Brazil	1.6321	1.31605	0.806355
89.0475	23.7977	1.06	1.9	3.88868	Bangladesh	1.6321	1.31605	0.806355
134.206	-12.2021	1.06	2	4.09318	Australia	1.61628	1.30814	0.809352
135.334	-14.6851	1.06	2.1	4.29768	Australia	1.60138	1.30069	0.812231
-56.7155	-2.62466	1.06	2.2	4.50218	Brazil	1.5873	1.29365	0.815001
-63.5198	8.1464	1.06	2.4	4.91118	Venezuela	1.56129	1.28064	0.820249
-65.7526	-1.82312	1.06	2.6	5.32018	Brazil	1.53774	1.26887	0.825153
-57.0414	-1.90765	1.06	2.7	5.52468	Brazil	1.52676	1.26338	0.827492
-74.9301	10.1604	1.06	2.8	5.72918	Colombia	1.51625	1.25812	0.829761
-91.5856	17.8276	1.06	2.8	5.72918	Mexico	1.51625	1.25812	0.829761
110.08	20.9239	1.06	2.8	5.72918	China	1.51625	1.25812	0.829761
77.8173	10.293	1.06	2.9	5.93368	India	1.50618	1.25309	0.831966
145.312	-16.7803	1.06	3	6.13818	Australia	1.49651	1.24826	0.83411
-68.3078	3.16609	1.06	3.1	6.34268	Colombia	1.48722	1.24361	0.836197
-60.9531	-3.51454	1.06	3.2	6.54718	Brazil	1.47828	1.23914	0.83823
78.9717	18.9837	1.06	3.3	6.75168	India	1.46967	1.23484	0.840212
80.6964	22.442	1.06	3.3	6.75168	India	1.46967	1.23484	0.840212
86.5906	21.4426	1.06	3.4	6.95618	India	1.46136	1.23068	0.842147
31.9796	-8.39026	1.06	3.7	7.56968	United Republic of Tanzania	1.43808	1.21904	0.847686
-59.9904	-3.21622	1.06	3.8	7.77418	Brazil	1.43082	1.21541	0.849451
-74.5427	-5.15982	1.06	3.9	7.97868	Peru	1.42377	1.21189	0.851179
-70.1954	3.21696	1.06	4	8.18318	Colombia	1.41694	1.20847	0.852872
77.2087	12.8816	1.06	4	8.18318	India	1.41694	1.20847	0.852872
31.0592	-0.679838	1.06	4.9	10.0237	Uganda	1.36337	1.18168	0.866739
139.372	-6.59084	1.07	0.5	1.02571	Indonesia	2.10614	1.55307	0.737401
31.1496	6.8742	1.07	0.5	1.02571	South Sudan	2.10614	1.55307	0.737401
78.5353	9.61425	1.07	0.5	1.02571	India	2.10614	1.55307	0.737401
-65.3471	-14.178	1.07	0.5	1.02571	Bolivia	2.10614	1.55307	0.737401
-65.1079	-14.7783	1.07	0.5	1.02571	Bolivia	2.10614	1.55307	0.737401
-3.91283	16.2066	1.07	0.5	1.02571	Mali	2.10614	1.55307	0.737401
-57.3704	-17.5701	1.07	0.5	1.02571	Brazil	2.10614	1.55307	0.737401
-73.3914	21.0839	1.07	0.5	1.02571	The Bahamas	2.10614	1.55307	0.737401
-50.6205	1.39987	1.07	0.6	1.23021	Brazil	2.03464	1.51732	0.745744
36.0256	4.52408	1.07	0.6	1.23021	Ethiopia	2.03464	1.51732	0.745744
31.0962	6.83441	1.07	0.6	1.23021	South Sudan	2.03464	1.51732	0.745744
30.7236	7.58552	1.07	0.6	1.23021	South Sudan	2.03464	1.51732	0.745744
-73.7467	7.98266	1.07	0.6	1.23021	Colombia	2.03464	1.51732	0.745744
146.347	-8.29375	1.07	0.6	1.23021	Papua New Guinea	2.03464	1.51732	0.745744
-74.6604	9.33514	1.07	0.6	1.23021	Colombia	2.03464	1.51732	0.745744
129.608	-14.6756	1.07	0.6	1.23021	Australia	2.03464	1.51732	0.745744
88.7405	22.5729	1.07	0.6	1.23021	India	2.03464	1.51732	0.745744
-56.4938	-2.27716	1.07	0.7	1.43471	Brazil	1.97605	1.48802	0.75303
109.049	-6.78306	1.07	0.7	1.43471	Indonesia	1.97605	1.48802	0.75303
112.82	-6.94522	1.07	0.7	1.43471	Indonesia	1.97605	1.48802	0.75303
5.74376	8.87371	1.07	0.7	1.43471	Nigeria	1.97605	1.48802	0.75303
83.521	21.6832	1.07	0.7	1.43471	India	1.97605	1.48802	0.75303
68.9652	22.3687	1.07	0.7	1.43471	India	1.97605	1.48802	0.75303
135.681	-15.0858	1.07	0.8	1.63921	Australia	1.92665	1.46332	0.759518
-65.2979	-15.7719	1.07	0.8	1.63921	Bolivia	1.92665	1.46332	0.759518
46.9896	-23.2317	1.07	0.8	1.63921	Madagascar	1.92665	1.46332	0.759518
-57.1529	-2.59824	1.07	0.9	1.84371	Brazil	1.88409	1.44204	0.76538
30.4414	7.98529	1.07	0.9	1.84371	South Sudan	1.88409	1.44204	0.76538
79.652	12.4891	1.07	1	2.04821	India	1.84681	1.4234	0.770737
129.622	-14.0485	1.07	1	2.04821	Australia	1.84681	1.4234	0.770737
112.475	0.66139	1.07	1.1	2.25271	Indonesia	1.81371	1.40686	0.775677
100.07	13.0395	1.07	1.1	2.25271	Thailand	1.81371	1.40686	0.775677
-3.48078	15.5604	1.07	1.1	2.25271	Mali	1.81371	1.40686	0.775677
76.9562	20.5846	1.07	1.1	2.25271	India	1.81371	1.40686	0.775677
-80.179	-3.00851	1.07	1.2	2.45721	Ecuador	1.78402	1.39201	0.780266
128.73	-23.4469	1.07	1.2	2.45721	Australia	1.78402	1.39201	0.780266
113.32	-2.38928	1.07	1.3	2.66171	Indonesia	1.75712	1.37856	0.784556
-79.9303	-2.74038	1.07	1.3	2.66171	Ecuador	1.75712	1.37856	0.784556
-74.5827	8.89792	1.07	1.3	2.66171	Colombia	1.75712	1.37856	0.784556
-50.6798	-10.6885	1.07	1.3	2.66171	Brazil	1.75712	1.37856	0.784556
123.042	-23.2213	1.07	1.3	2.66171	Australia	1.75712	1.37856	0.784556
-41.8867	-3.26264	1.07	1.4	2.86621	Brazil	1.73258	1.36629	0.788586
100.012	8.51795	1.07	1.4	2.86621	Thailand	1.73258	1.36629	0.788586
-57.024	-17.5622	1.07	1.5	3.07071	Brazil	1.71005	1.35502	0.79239
75.1101	18.7943	1.07	1.5	3.07071	India	1.71005	1.35502	0.79239
-71.6657	21.7724	1.07	1.5	3.07071	United Kingdom	1.71005	1.35502	0.79239
-75.088	8.29185	1.07	1.6	3.27521	Colombia	1.68922	1.34461	0.795994
-74.5177	-8.23945	1.07	1.7	3.47971	Peru	1.6699	1.33495	0.79942
-75.2592	10.7602	1.07	1.7	3.47971	Colombia	1.6699	1.33495	0.79942
0.330898	12.1888	1.07	1.7	3.47971	Burkina Faso	1.6699	1.33495	0.79942
1.18972	14.2003	1.07	1.7	3.47971	Niger	1.6699	1.33495	0.79942
124.55	7.03322	1.07	1.8	3.68421	Philippines	1.65188	1.32594	0.802686
1.5463	14.4315	1.07	1.8	3.68421	Niger	1.65188	1.32594	0.802686
-82.7532	21.7798	1.07	1.8	3.68421	Cuba	1.65188	1.32594	0.802686
123.761	-22.1187	1.07	1.8	3.68421	Australia	1.65188	1.32594	0.802686
95.0665	22.2332	1.07	1.8	3.68421	Myanmar	1.65188	1.32594	0.802686
0.81875	5.86394	1.07	1.9	3.88871	Ghana	1.63501	1.3175	0.805809
-42.5787	-10.4391	1.07	1.9	3.88871	Brazil	1.63501	1.3175	0.805809
136.246	-15.4928	1.07	1.9	3.88871	Australia	1.63501	1.3175	0.805809
-61.5681	-0.892786	1.07	2	4.09321	Brazil	1.61916	1.30958	0.808801
-62.3719	-6.51729	1.07	2.1	4.29771	Brazil	1.60423	1.30212	0.811675
-63.0409	9.76342	1.07	2.1	4.29771	Venezuela	1.60423	1.30212	0.811675
-92.4365	17.8697	1.07	2.1	4.29771	Mexico	1.60423	1.30212	0.811675
-50.7041	1.74476	1.07	2.2	4.50221	Brazil	1.59013	1.29506	0.81444
-74.6233	-4.46095	1.07	2.2	4.50221	Peru	1.59013	1.29506	0.81444
-79.2812	21.9771	1.07	2.2	4.50221	Cuba	1.59013	1.29506	0.81444
-59.4977	-3.17292	1.07	2.3	4.70671	Brazil	1.57676	1.28838	0.817105
-59.1173	-3.52631	1.07	2.3	4.70671	Brazil	1.57676	1.28838	0.817105
-74.2242	-5.14792	1.07	2.3	4.70671	Peru	1.57676	1.28838	0.817105
132.902	-12.6936	1.07	2.4	4.91121	Australia	1.56407	1.28204	0.819678
-101.508	22.8091	1.07	2.4	4.91121	Mexico	1.56407	1.28204	0.819678
-65.7356	-2.10584	1.07	2.5	5.11571	Brazil	1.552	1.276	0.822166
-88.3927	19.3189	1.07	2.5	5.11571	Mexico	1.552	1.276	0.822166
74.1001	21.0921	1.07	2.7	5.52471	India	1.52948	1.26474	0.826908
36.0469	5.35474	1.07	2.8	5.72921	Ethiopia	1.51896	1.25948	0.829174
-53.5605	-1.69013	1.07	2.9	5.93371	Brazil	1.50887	1.25443	0.831375
-65.955	-2.41692	1.07	2.9	5.93371	Brazil	1.50887	1.25443	0.831375
47.9398	-21.7909	1.07	2.9	5.93371	Madagascar	1.50887	1.25443	0.831375
31.5957	-18.4421	1.07	3	6.13821	Zimbabwe	1.49918	1.24959	0.833515
-64.8327	-2.86297	1.07	3.1	6.34271	Brazil	1.48988	1.24494	0.835598
139.293	-6.4077	1.07	3.3	6.75171	Indonesia	1.47229	1.23615	0.839606
-82.148	23.0852	1.07	3.3	6.75171	Cuba	1.47229	1.23615	0.839606
-62.3146	-3.70625	1.07	3.4	6.95621	Brazil	1.46397	1.23198	0.841537
-67.5122	-5.42872	1.07	3.4	6.95621	Brazil	1.46397	1.23198	0.841537
-67.368	-1.86472	1.07	3.5	7.16071	Brazil	1.45593	1.22797	0.843422
-38.2581	-6.22115	1.07	3.5	7.16071	Brazil	1.45593	1.22797	0.843422
-58.1195	-17.5332	1.07	3.5	7.16071	Bolivia	1.45593	1.22797	0.843422
97.2144	21.5103	1.07	3.5	7.16071	Myanmar	1.45593	1.22797	0.843422
140.473	-7.35737	1.07	3.7	7.56971	Indonesia	1.44065	1.22032	0.847066
-56.5743	-1.45884	1.07	3.9	7.97871	Brazil	1.42632	1.21316	0.850553
76.0019	21.3229	1.07	3.9	7.97871	India	1.42632	1.21316	0.850553
102.433	3.89357	1.07	4	8.18321	Malaysia	1.41947	1.20974	0.852243
-66.3908	-11.3824	1.07	4	8.18321	Bolivia	1.41947	1.20974	0.852243
9.26042	4.47269	1.07	4.1	8.38771	Cameroon	1.41283	1.20642	0.853899
-45.5179	-19.9531	1.07	4.1	8.38771	Brazil	1.41283	1.20642	0.853899
-64.7531	-2.99092	1.07	4.2	8.59221	Brazil	1.40638	1.20319	0.855522
140.578	-7.17582	1.07	4.2	8.59221	Indonesia	1.40638	1.20319	0.855522
112.659	22.251	1.07	4.2	8.59221	China	1.40638	1.20319	0.855522
-60.3969	-5.55743	1.07	4.5	9.20571	Brazil	1.38807	1.19404	0.860212
-66.9882	-5.0215	1.07	4.6	9.41021	Brazil	1.38229	1.19114	0.861719
110.958	-6.69456	1.07	4.6	9.41021	Indonesia	1.38229	1.19114	0.861719
140.63	-7.21057	1.07	4.6	9.41021	Indonesia	1.38229	1.19114	0.861719
-41.9624	-14.9081	1.07	4.7	9.61471	Brazil	1.37665	1.18833	0.863199
138.824	-3.24427	1.07	4.9	10.0237	Indonesia	1.3658	1.1829	0.866085
30.7031	8.05556	1.08	0.5	1.02574	South Sudan	2.10986	1.55493	0.736983
-74.426	8.93302	1.08	0.5	1.02574	Colombia	2.10986	1.55493	0.736983
-4.2561	14.623	1.08	0.5	1.02574	Mali	2.10986	1.55493	0.736983
-65.2302	-16.1814	1.08	0.5	1.02574	Bolivia	2.10986	1.55493	0.736983
-57.6432	-17.4144	1.08	0.5	1.02574	Brazil	2.10986	1.55493	0.736983
-56.5396	-19.7468	1.08	0.5	1.02574	Brazil	2.10986	1.55493	0.736983
85.6564	19.8549	1.08	0.5	1.02574	India	2.10986	1.55493	0.736983
-79.9514	-3.20652	1.08	0.6	1.23024	Ecuador	2.03823	1.51911	0.745311
-67.2073	7.46471	1.08	0.6	1.23024	Venezuela	2.03823	1.51911	0.745311
-73.8312	8.47226	1.08	0.6	1.23024	Colombia	2.03823	1.51911	0.745311
-0.784375	8.63541	1.08	0.6	1.23024	Ghana	2.03823	1.51911	0.745311
-75.8131	9.19757	1.08	0.6	1.23024	Colombia	2.03823	1.51911	0.745311
35.3278	-16.9159	1.08	0.6	1.23024	Mozambique	2.03823	1.51911	0.745311
25.0757	-20.9718	1.08	0.6	1.23024	Botswana	2.03823	1.51911	0.745311
150.925	-23.5538	1.08	0.6	1.23024	Australia	2.03823	1.51911	0.745311
40.2948	-2.44648	1.08	0.7	1.43474	Kenya	1.97954	1.48977	0.752584
-44.6397	-3.96912	1.08	0.7	1.43474	Brazil	1.97954	1.48977	0.752584
81.7641	7.51474	1.08	0.7	1.43474	Sri Lanka	1.97954	1.48977	0.752584
122.897	11.5295	1.08	0.7	1.43474	Philippines	1.97954	1.48977	0.752584
-65.5561	-15.4937	1.08	0.7	1.43474	Bolivia	1.97954	1.48977	0.752584
-92.8573	18.2018	1.08	0.7	1.43474	Mexico	1.97954	1.48977	0.752584
-51.9854	-21.5155	1.08	0.7	1.43474	Brazil	1.97954	1.48977	0.752584
79.7348	12.9437	1.08	0.8	1.63924	India	1.93005	1.46502	0.759061
-57.33	-17.2161	1.08	0.8	1.63924	Brazil	1.93005	1.46502	0.759061
-53.3746	-1.95624	1.08	0.9	1.84374	Brazil	1.88742	1.44371	0.764912
141.617	-13.8715	1.08	0.9	1.84374	Australia	1.88742	1.44371	0.764912
102.363	15.9698	1.08	0.9	1.84374	Thailand	1.88742	1.44371	0.764912
-93.8425	15.9819	1.08	0.9	1.84374	Mexico	1.88742	1.44371	0.764912
88.7484	22.6697	1.08	0.9	1.84374	India	1.88742	1.44371	0.764912
117.528	-0.576844	1.08	1	2.04824	Indonesia	1.85007	1.42503	0.77026
-50.7237	-14.7287	1.08	1	2.04824	Brazil	1.85007	1.42503	0.77026
138.845	-16.8815	1.08	1	2.04824	Australia	1.85007	1.42503	0.77026
-71.0939	18.3069	1.08	1	2.04824	Dominican Republic	1.85007	1.42503	0.77026
145.805	-21.5608	1.08	1.1	2.25274	Australia	1.81692	1.40846	0.775191
-77.7058	23.9919	1.08	1.1	2.25274	The Bahamas	1.81692	1.40846	0.775191
19.0802	-2.1246	1.08	1.2	2.45724	Democratic Republic of the Congo	1.78717	1.39358	0.779772
-48.1978	-5.23941	1.08	1.2	2.45724	Brazil	1.78717	1.39358	0.779772
105.572	12.1687	1.08	1.2	2.45724	Cambodia	1.78717	1.39358	0.779772
15.0344	-16.7853	1.08	1.2	2.45724	Angola	1.78717	1.39358	0.779772
15.7329	-18.1308	1.08	1.2	2.45724	Namibia	1.78717	1.39358	0.779772
30.251	0.253059	1.08	1.3	2.66174	Uganda	1.76023	1.38011	0.784054
104.849	11.162	1.08	1.3	2.66174	Cambodia	1.76023	1.38011	0.784054
-57.3061	-17.9891	1.08	1.3	2.66174	Brazil	1.76023	1.38011	0.784054
75.9435	20.4328	1.08	1.3	2.66174	India	1.76023	1.38011	0.784054
-54.1986	-2.06932	1.08	1.4	2.86624	Brazil	1.73565	1.36782	0.788077
12.5775	-3.61874	1.08	1.5	3.07074	Republic of Congo	1.71307	1.35653	0.791874
-59.8937	-4.098	1.08	1.5	3.07074	Brazil	1.71307	1.35653	0.791874
81.4141	6.27395	1.08	1.5	3.07074	Sri Lanka	1.71307	1.35653	0.791874
79.9469	7.93398	1.08	1.5	3.07074	Sri Lanka	1.71307	1.35653	0.791874
-3.6726	15.6454	1.08	1.5	3.07074	Mali	1.71307	1.35653	0.791874
-75.0979	8.7803	1.08	1.6	3.27524	Colombia	1.69221	1.34611	0.795472
132.256	-12.255	1.08	1.6	3.27524	Australia	1.69221	1.34611	0.795472
76.7349	15.0836	1.08	1.6	3.27524	India	1.69221	1.34611	0.795472
-84.6002	15.742	1.08	1.6	3.27524	Honduras	1.69221	1.34611	0.795472
-72.3257	21.8066	1.08	1.6	3.27524	United Kingdom	1.69221	1.34611	0.795472
-78.3714	1.92484	1.08	1.9	3.88874	Colombia	1.6379	1.31895	0.805269
33.5365	-3.51705	1.08	2	4.09324	United Republic of Tanzania	1.62203	1.31101	0.808257
-61.699	8.56042	1.08	2	4.09324	Venezuela	1.62203	1.31101	0.808257
-66.0455	-2.77263	1.08	2.1	4.29774	Brazil	1.60707	1.30354	0.811125
80.3873	23.651	1.08	2.1	4.29774	India	1.60707	1.30354	0.811125
-39.8847	-3.37999	1.08	2.2	4.50224	Brazil	1.59294	1.29647	0.813885
-49.8619	-17.6498	1.08	2.2	4.50224	Brazil	1.59294	1.29647	0.813885
-66.1213	-3.37548	1.08	2.6	5.32024	Brazil	1.5432	1.2716	0.824001
28.179	-12.8627	1.08	2.6	5.32024	Zambia	1.5432	1.2716	0.824001
-74.5418	-8.12947	1.08	2.7	5.52474	Peru	1.53219	1.26609	0.826331
45.3799	-19.6088	1.08	2.7	5.52474	Madagascar	1.53219	1.26609	0.826331
115.595	23.128	1.08	2.7	5.52474	China	1.53219	1.26609	0.826331
113.07	23.1896	1.08	2.7	5.52474	China	1.53219	1.26609	0.826331
-60.9836	-2.53565	1.08	3	6.13824	Brazil	1.50183	1.25092	0.832926
-40.3051	-2.91165	1.08	3	6.13824	Brazil	1.50183	1.25092	0.832926
-62.5188	-3.76873	1.08	3.1	6.34274	Brazil	1.49251	1.24626	0.835006
-40.3165	-12.5366	1.08	3.1	6.34274	Brazil	1.49251	1.24626	0.835006
35.4646	-22.602	1.08	3.6	7.36524	Mozambique	1.45072	1.22536	0.844655
-66.8946	-5.08968	1.08	3.9	7.97874	Brazil	1.42884	1.21442	0.849935
-56.0191	-1.28667	1.08	4	8.18324	Brazil	1.42198	1.21099	0.851621
-69.8573	-7.21935	1.08	4	8.18324	Brazil	1.42198	1.21099	0.851621
-80.3532	-0.661645	1.08	4.1	8.38774	Ecuador	1.41533	1.20767	0.853274
-56.0383	-1.87329	1.09	0.5	1.02577	Brazil	2.11355	1.55677	0.736569
107.016	-5.91992	1.09	0.5	1.02577	Indonesia	2.11355	1.55677	0.736569
-67.4159	7.48451	1.09	0.5	1.02577	Venezuela	2.11355	1.55677	0.736569
-74.6802	9.36447	1.09	0.5	1.02577	Colombia	2.11355	1.55677	0.736569
-5.64078	14.9363	1.09	0.5	1.02577	Mali	2.11355	1.55677	0.736569
-54.7151	-2.27327	1.09	0.6	1.23027	Brazil	2.04179	1.52089	0.744883
100.514	13.5226	1.09	0.6	1.23027	Thailand	2.04179	1.52089	0.744883
89.1802	22.2943	1.09	0.6	1.23027	Bangladesh	2.04179	1.52089	0.744883
-68.7275	8.46874	1.09	0.7	1.43477	Venezuela	1.983	1.4915	0.752143
78.1472	8.78542	1.09	0.7	1.43477	India	1.983	1.4915	0.752143
-63.8471	-13.2117	1.09	0.7	1.43477	Bolivia	1.983	1.4915	0.752143
-53.8702	-2.17137	1.09	0.8	1.63927	Brazil	1.93343	1.46671	0.758608
104.992	11.0873	1.09	0.8	1.63927	Cambodia	1.93343	1.46671	0.758608
-65.2712	-13.1038	1.09	0.8	1.63927	Bolivia	1.93343	1.46671	0.758608
-83.9745	15.3924	1.09	0.8	1.63927	Honduras	1.93343	1.46671	0.758608
-44.6088	-3.8899	1.09	0.9	1.84377	Brazil	1.89072	1.44536	0.76445
-16.3675	12.2512	1.09	0.9	1.84377	Guinea Bissau	1.89072	1.44536	0.76445
103.044	14.6297	1.09	0.9	1.84377	Thailand	1.89072	1.44536	0.76445
0.031374	14.8433	1.09	0.9	1.84377	Burkina Faso	1.89072	1.44536	0.76445
-0.244688	16.7532	1.09	0.9	1.84377	Mali	1.89072	1.44536	0.76445
-59.1919	-21.6538	1.09	0.9	1.84377	Paraguay	1.89072	1.44536	0.76445
104.256	-3.03643	1.09	1	2.04827	Indonesia	1.85331	1.42665	0.769788
-65.0073	-11.9103	1.09	1	2.04827	Bolivia	1.85331	1.42665	0.769788
-65.2308	-13.5051	1.09	1	2.04827	Bolivia	1.85331	1.42665	0.769788
-6.13926	13.6152	1.09	1	2.04827	Mali	1.85331	1.42665	0.769788
79.5225	17.9937	1.09	1	2.04827	India	1.85331	1.42665	0.769788
-87.6191	18.9649	1.09	1	2.04827	Mexico	1.85331	1.42665	0.769788
17.7495	-2.74299	1.09	1.1	2.25277	Democratic Republic of the Congo	1.8201	1.41005	0.77471
132.381	-12.0821	1.09	1.1	2.25277	Australia	1.8201	1.41005	0.77471
-65.1684	-16.2288	1.09	1.1	2.25277	Bolivia	1.8201	1.41005	0.77471
119.909	16.2415	1.09	1.1	2.25277	Philippines	1.8201	1.41005	0.77471
116.548	-1.55967	1.09	1.2	2.45727	Indonesia	1.7903	1.39515	0.779283
-61.7642	8.59695	1.09	1.2	2.45727	Venezuela	1.7903	1.39515	0.779283
-74.3771	9.08685	1.09	1.2	2.45727	Colombia	1.7903	1.39515	0.779283
-77.1756	20.5713	1.09	1.2	2.45727	Cuba	1.7903	1.39515	0.779283
79.371	16.8289	1.09	1.3	2.66177	India	1.76331	1.38165	0.783558
75.3897	20.6972	1.09	1.3	2.66177	India	1.76331	1.38165	0.783558
89.3926	22.4517	1.09	1.3	2.66177	Bangladesh	1.76331	1.38165	0.783558
-1.40264	12.3428	1.09	1.4	2.86627	Burkina Faso	1.73868	1.36934	0.787574
-64.304	-15.9419	1.09	1.4	2.86627	Bolivia	1.73868	1.36934	0.787574
79.23	18.7184	1.09	1.4	2.86627	India	1.73868	1.36934	0.787574
147.162	-19.5031	1.09	1.4	2.86627	Australia	1.73868	1.36934	0.787574
-64.9598	7.71281	1.09	1.5	3.07077	Venezuela	1.71607	1.35803	0.791364
79.1885	20.9111	1.09	1.5	3.07077	India	1.71607	1.35803	0.791364
35.4935	23.598	1.09	1.5	3.07077	Egypt	1.71607	1.35803	0.791364
80.2897	7.89781	1.09	1.6	3.27527	Sri Lanka	1.69517	1.34759	0.794955
-61.3598	-14.1342	1.09	1.6	3.27527	Bolivia	1.69517	1.34759	0.794955
44.529	-19.0824	1.09	1.6	3.27527	Madagascar	1.69517	1.34759	0.794955
-97.6324	21.5508	1.09	1.6	3.27527	Mexico	1.69517	1.34759	0.794955
-73.8908	7.83958	1.09	1.7	3.47977	Colombia	1.67578	1.33789	0.798369
-39.9325	-7.86874	1.09	1.8	3.68427	Brazil	1.65769	1.32885	0.801624
-1.00356	8.78562	1.09	1.8	3.68427	Ghana	1.65769	1.32885	0.801624
-0.132292	12.9802	1.09	1.8	3.68427	Burkina Faso	1.65769	1.32885	0.801624
-79.951	-2.45772	1.09	1.9	3.88877	Ecuador	1.64077	1.32038	0.804736
138.572	-3.10947	1.09	1.9	3.88877	Indonesia	1.64077	1.32038	0.804736
-37.651	-6.4303	1.09	1.9	3.88877	Brazil	1.64077	1.32038	0.804736
-58.9936	-3.30626	1.09	2	4.09327	Brazil	1.62487	1.31243	0.807718
104.061	17.3729	1.09	2	4.09327	Thailand	1.62487	1.31243	0.807718
12.9443	-7.20324	1.09	2.1	4.29777	Angola	1.60988	1.30494	0.810581
-44.3056	-2.49792	1.09	2.2	4.50227	Brazil	1.59573	1.29786	0.813336
-58.6781	-3.31112	1.09	2.2	4.50227	Brazil	1.59573	1.29786	0.813336
31.1146	-19.7109	1.09	2.3	4.70677	Zimbabwe	1.58232	1.29116	0.815992
78.1463	20.326	1.09	2.3	4.70677	India	1.58232	1.29116	0.815992
-64.6262	-2.98386	1.09	2.5	5.11577	Brazil	1.55746	1.27873	0.821035
-64.6453	-3.21644	1.09	2.5	5.11577	Brazil	1.55746	1.27873	0.821035
146.981	-9.22402	1.09	2.5	5.11577	Papua New Guinea	1.55746	1.27873	0.821035
72.9021	19.1271	1.09	2.5	5.11577	India	1.55746	1.27873	0.821035
-61.2164	-3.72257	1.09	2.6	5.32027	Brazil	1.54591	1.27295	0.823435
-61.3927	-3.89274	1.09	2.6	5.32027	Brazil	1.54591	1.27295	0.823435
-83.565	13.5651	1.09	2.8	5.72927	Nicaragua	1.52431	1.26215	0.828018
-103.868	22.6271	1.09	2.8	5.72927	Mexico	1.52431	1.26215	0.828018
-60.949	-3.6946	1.09	2.9	5.93377	Brazil	1.51418	1.25709	0.830211
-36.2422	-6.96779	1.09	2.9	5.93377	Brazil	1.51418	1.25709	0.830211
-56.0246	-1.25902	1.09	3.1	6.34277	Brazil	1.49513	1.24756	0.83442
31.5336	-18.4171	1.09	3.6	7.36527	Zimbabwe	1.45327	1.22663	0.844053
-73.7075	-4.94874	1.09	3.7	7.56977	Peru	1.44572	1.22286	0.845848
73.3864	21.5521	1.09	3.7	7.56977	India	1.44572	1.22286	0.845848
-67.5615	-8.81291	1.09	3.9	7.97877	Brazil	1.43134	1.21567	0.849323
-64.7355	-2.83542	1.09	4.1	8.38777	Brazil	1.41781	1.20891	0.852656
-65.7018	-7.73971	1.09	4.1	8.38777	Brazil	1.41781	1.20891	0.852656
46.9879	-23.2764	1.09	4.1	8.38777	Madagascar	1.41781	1.20891	0.852656
112.314	22.9888	1.09	4.3	8.79677	China	1.40504	1.20252	0.855861
98.8532	1.51453	1.09	4.4	9.00127	Indonesia	1.39892	1.19946	0.857418
-59.7438	-4.30696	1.09	4.4	9.00127	Brazil	1.39892	1.19946	0.857418
-69.0485	-6.50989	1.09	4.6	9.41027	Brazil	1.38716	1.19358	0.860449
-63.6369	-20.0574	1.09	4.6	9.41027	Bolivia	1.38716	1.19358	0.860449
-65.7674	-2.77736	1.09	4.7	9.61477	Brazil	1.38151	1.19075	0.861924
-73.7034	-4.92765	1.09	4.9	10.0238	Peru	1.37061	1.18531	0.8648
107.447	-6.11616	1.1	0.5	1.0258	Indonesia	2.1172	1.5586	0.736161
29.6644	8.35468	1.1	0.5	1.0258	South Sudan	2.1172	1.5586	0.736161
20.7988	-11.8753	1.1	0.5	1.0258	Angola	2.1172	1.5586	0.736161
89.0679	22.5475	1.1	0.5	1.0258	Bangladesh	2.1172	1.5586	0.736161
88.7913	22.6421	1.1	0.5	1.0258	India	2.1172	1.5586	0.736161
33.6643	1.49684	1.1	0.6	1.2303	Uganda	2.04533	1.52266	0.74446
-72.5979	11.7138	1.1	0.6	1.2303	Colombia	2.04533	1.52266	0.74446
-64.8992	-13.1229	1.1	0.6	1.2303	Bolivia	2.04533	1.52266	0.74446
129.621	-14.8539	1.1	0.6	1.2303	Australia	2.04533	1.52266	0.74446
-73.7124	7.92878	1.1	0.7	1.4348	Colombia	1.98643	1.49322	0.751707
-74.7496	9.68891	1.1	0.7	1.4348	Colombia	1.98643	1.49322	0.751707
132.45	-12.2462	1.1	0.7	1.4348	Australia	1.98643	1.49322	0.751707
100.296	13.5057	1.1	0.7	1.4348	Thailand	1.98643	1.49322	0.751707
-57.495	-16.8981	1.1	0.7	1.4348	Brazil	1.98643	1.49322	0.751707
30.5691	7.61049	1.1	0.8	1.6393	South Sudan	1.93678	1.46839	0.758161
79.5396	14.2105	1.1	0.8	1.6393	India	1.93678	1.46839	0.758161
44.847	-19.7266	1.1	0.8	1.6393	Madagascar	1.93678	1.46839	0.758161
-56.3914	-2.16273	1.1	0.9	1.8438	Brazil	1.894	1.447	0.763992
-57.5701	-17.6287	1.1	0.9	1.8438	Brazil	1.894	1.447	0.763992
25.1241	-20.4778	1.1	1	2.0483	Botswana	1.85652	1.42826	0.769321
145.874	-21.4692	1.1	1	2.0483	Australia	1.85652	1.42826	0.769321
124.398	7.15208	1.1	1.1	2.2528	Philippines	1.82325	1.41163	0.774235
-66.6256	7.49016	1.1	1.1	2.2528	Venezuela	1.82325	1.41163	0.774235
-73.677	7.83955	1.1	1.1	2.2528	Colombia	1.82325	1.41163	0.774235
28.5972	-9.41982	1.1	1.1	2.2528	Zambia	1.82325	1.41163	0.774235
-50.7868	-11.3439	1.1	1.1	2.2528	Brazil	1.82325	1.41163	0.774235
79.9526	12.3037	1.1	1.1	2.2528	India	1.82325	1.41163	0.774235
130.445	-13.766	1.1	1.1	2.2528	Australia	1.82325	1.41163	0.774235
103.27	16.1842	1.1	1.1	2.2528	Thailand	1.82325	1.41163	0.774235
85.8531	20.5317	1.1	1.1	2.2528	India	1.82325	1.41163	0.774235
80.5062	8.76009	1.1	1.2	2.4573	Sri Lanka	1.7934	1.3967	0.7788
22.8306	-20.5772	1.1	1.2	2.4573	Botswana	1.7934	1.3967	0.7788
-57.7908	-3.09712	1.1	1.3	2.6618	Brazil	1.76637	1.38318	0.783067
79.9146	13.3397	1.1	1.3	2.6618	India	1.76637	1.38318	0.783067
-87.0089	20.309	1.1	1.3	2.6618	Mexico	1.76637	1.38318	0.783067
-1.71057	13.2423	1.1	1.4	2.8663	Burkina Faso	1.7417	1.37085	0.787076
76.3106	13.873	1.1	1.4	2.8663	India	1.7417	1.37085	0.787076
-98.3021	22.4818	1.1	1.4	2.8663	Mexico	1.7417	1.37085	0.787076
-78.4505	22.5297	1.1	1.4	2.8663	Cuba	1.7417	1.37085	0.787076
-57.5677	-2.64392	1.1	1.6	3.2753	Brazil	1.69811	1.34906	0.794444
-49.6892	-9.5367	1.1	1.7	3.4798	Brazil	1.67869	1.33934	0.797852
47.7827	-15.493	1.1	1.7	3.4798	Madagascar	1.67869	1.33934	0.797852
131.295	-12.2801	1.1	1.8	3.6843	Australia	1.66057	1.33028	0.801101
-92.0128	14.4911	1.1	1.8	3.6843	Guatemala	1.66057	1.33028	0.801101
-66.2086	-6.60076	1.1	1.9	3.8888	Brazil	1.64361	1.32181	0.804208
81.7976	6.73143	1.1	1.9	3.8888	Sri Lanka	1.64361	1.32181	0.804208
-52.8315	-18.5574	1.1	1.9	3.8888	Brazil	1.64361	1.32181	0.804208
-48.5896	-20.3403	1.1	2	4.0933	Brazil	1.62769	1.31384	0.807185
-41.9248	-3.34143	1.1	2.1	4.2978	Brazil	1.61268	1.30634	0.810043
76.4813	13.3681	1.1	2.1	4.2978	India	1.61268	1.30634	0.810043
-65.0865	-13.9821	1.1	2.2	4.5023	Bolivia	1.5985	1.29925	0.812794
96.4028	17.2114	1.1	2.2	4.5023	Myanmar	1.5985	1.29925	0.812794
-58.8067	-3.36038	1.1	2.3	4.7068	Brazil	1.58506	1.29253	0.815445
-56.6591	-1.24431	1.1	2.4	4.9113	Brazil	1.57231	1.28615	0.818004
-69.0946	-3.49501	1.1	2.4	4.9113	Brazil	1.57231	1.28615	0.818004
-62.3596	-4.87214	1.1	2.4	4.9113	Brazil	1.57231	1.28615	0.818004
76.8688	12.3527	1.1	2.4	4.9113	India	1.57231	1.28615	0.818004
76.7222	12.9935	1.1	2.4	4.9113	India	1.57231	1.28615	0.818004
-8.13542	13.3043	1.1	2.5	5.1158	Mali	1.56017	1.28008	0.820479
15.8306	-18.5063	1.1	2.5	5.1158	Namibia	1.56017	1.28008	0.820479
-66.6443	-21.2164	1.1	2.5	5.1158	Bolivia	1.56017	1.28008	0.820479
-68.4088	-4.74222	1.1	2.6	5.3203	Brazil	1.54859	1.2743	0.822874
-76.0278	-5.6109	1.1	2.6	5.3203	Peru	1.54859	1.2743	0.822874
80.7675	6.15993	1.1	2.7	5.5248	Sri Lanka	1.53753	1.26877	0.825196
-64.699	-16.4265	1.1	2.7	5.5248	Bolivia	1.53753	1.26877	0.825196
103.546	17.6588	1.1	2.7	5.5248	Thailand	1.53753	1.26877	0.825196
-55.1365	5.94434	1.1	2.8	5.7293	Suriname	1.52695	1.26348	0.82745
47.4756	-18.8379	1.1	2.8	5.7293	Madagascar	1.52695	1.26348	0.82745
75.6229	18.9645	1.1	2.8	5.7293	India	1.52695	1.26348	0.82745
73.4075	21.6146	1.1	2.8	5.7293	India	1.52695	1.26348	0.82745
-74.7098	11.0311	1.1	2.9	5.9338	Colombia	1.51681	1.25841	0.829639
-53.0714	-13.5909	1.1	3	6.1383	Brazil	1.50708	1.25354	0.831768
-64.8316	-15.4867	1.1	3.1	6.3428	Bolivia	1.49772	1.24886	0.83384
73.4969	19.934	1.1	3.1	6.3428	India	1.49772	1.24886	0.83384
105.084	21.4427	1.1	3.1	6.3428	Vietnam	1.49772	1.24886	0.83384
-56.0677	-2.14457	1.1	3.2	6.5473	Brazil	1.48872	1.24436	0.835859
-88.3285	18.8544	1.1	3.3	6.7518	Mexico	1.48004	1.24002	0.837828
-65.2512	-11.7032	1.1	3.4	6.9563	Bolivia	1.47168	1.23584	0.839748
140.566	-7.05645	1.1	3.5	7.1608	Indonesia	1.4636	1.2318	0.841624
-64.7449	-2.76473	1.1	3.6	7.3653	Brazil	1.45579	1.22789	0.843456
-36.9992	-7.89042	1.1	3.9	7.9788	Brazil	1.43383	1.21691	0.848717
-39.508	-3.97792	1.1	4	8.1833	Brazil	1.42695	1.21347	0.850398
-66.2386	-11.2085	1.1	4.2	8.5923	Bolivia	1.41379	1.20689	0.85366
76.9877	11.8337	1.1	4.4	9.0013	India	1.40135	1.20067	0.856799
-70.512	-4.15325	1.1	4.5	9.2058	Peru	1.39538	1.19769	0.858325
-37.7782	-6.05391	1.1	4.5	9.2058	Brazil	1.39538	1.19769	0.858325
-51.1687	-22.2473	1.1	4.5	9.2058	Brazil	1.39538	1.19769	0.858325
106.498	21.386	1.1	4.9	10.0238	Vietnam	1.37299	1.1865	0.864168
112.605	-6.97693	1.11	0.5	1.02583	Indonesia	2.12084	1.56042	0.735756
30.7106	7.62657	1.11	0.5	1.02583	South Sudan	2.12084	1.56042	0.735756
-68.9123	7.83197	1.11	0.5	1.02583	Venezuela	2.12084	1.56042	0.735756
26.4396	-8.46875	1.11	0.5	1.02583	Democratic Republic of the Congo	2.12084	1.56042	0.735756
33.0242	8.60286	1.11	0.5	1.02583	South Sudan	2.12084	1.56042	0.735756
28.5184	8.76886	1.11	0.5	1.02583	South Sudan	2.12084	1.56042	0.735756
29.8021	-8.82715	1.11	0.5	1.02583	Zambia	2.12084	1.56042	0.735756
27.3151	-10.0814	1.11	0.5	1.02583	Democratic Republic of the Congo	2.12084	1.56042	0.735756
30.5883	-11.3396	1.11	0.5	1.02583	Zambia	2.12084	1.56042	0.735756
-64.9085	-14.0457	1.11	0.5	1.02583	Bolivia	2.12084	1.56042	0.735756
27.8313	-15.7023	1.11	0.5	1.02583	Zambia	2.12084	1.56042	0.735756
-57.5498	-17.1339	1.11	0.5	1.02583	Brazil	2.12084	1.56042	0.735756
-92.3965	18.3358	1.11	0.5	1.02583	Mexico	2.12084	1.56042	0.735756
30.508	7.654	1.11	0.6	1.23033	South Sudan	2.04884	1.52442	0.744041
-67.3096	7.68402	1.11	0.6	1.23033	Venezuela	2.04884	1.52442	0.744041
30.7656	9.45894	1.11	0.6	1.23033	South Sudan	2.04884	1.52442	0.744041
84.3392	18.566	1.11	0.6	1.23033	India	2.04884	1.52442	0.744041
-65.1381	-14.1544	1.11	0.7	1.43483	Bolivia	1.98985	1.49492	0.751276
89.0706	22.5462	1.11	0.7	1.43483	Bangladesh	1.98985	1.49492	0.751276
116.538	-1.54028	1.11	0.8	1.63933	Indonesia	1.9401	1.47005	0.757718
-157.239	1.73544	1.11	0.8	1.63933	Kiribati	1.9401	1.47005	0.757718
80.1814	12.774	1.11	0.8	1.63933	India	1.9401	1.47005	0.757718
105.788	18.4163	1.11	0.8	1.63933	Vietnam	1.9401	1.47005	0.757718
-96.6785	20.0881	1.11	0.8	1.63933	Mexico	1.9401	1.47005	0.757718
-63.53	-4.51356	1.11	0.9	1.84383	Brazil	1.89725	1.44862	0.763539
-78.4639	9.08549	1.11	0.9	1.84383	Panama	1.89725	1.44862	0.763539
-3.88713	15.1497	1.11	0.9	1.84383	Mali	1.89725	1.44862	0.763539
-62.015	-4.15935	1.11	1	2.04833	Brazil	1.85971	1.42986	0.768859
79.9549	12.9357	1.11	1	2.04833	India	1.85971	1.42986	0.768859
127.825	-14.4578	1.11	1	2.04833	Australia	1.85971	1.42986	0.768859
-93.8078	15.954	1.11	1	2.04833	Mexico	1.85971	1.42986	0.768859
-61.5021	-3.76617	1.11	1.1	2.25283	Brazil	1.82639	1.41319	0.773764
101.093	6.84408	1.11	1.1	2.25283	Thailand	1.82639	1.41319	0.773764
-87.4531	13.2777	1.11	1.1	2.25283	Honduras	1.82639	1.41319	0.773764
-92.5139	17.9469	1.11	1.1	2.25283	Mexico	1.82639	1.41319	0.773764
-41.0823	-21.2287	1.11	1.1	2.25283	Brazil	1.82639	1.41319	0.773764
102.774	17.4636	1.11	1.2	2.45733	Thailand	1.79648	1.39824	0.778321
46.9641	-23.1949	1.11	1.2	2.45733	Madagascar	1.79648	1.39824	0.778321
-77.5331	23.8311	1.11	1.2	2.45733	The Bahamas	1.79648	1.39824	0.778321
-66.0571	-13.7743	1.11	1.3	2.66183	Bolivia	1.7694	1.3847	0.782581
138.639	-16.8022	1.11	1.3	2.66183	Australia	1.7694	1.3847	0.782581
44.1106	-18.0254	1.11	1.3	2.66183	Madagascar	1.7694	1.3847	0.782581
79.4735	11.5743	1.11	1.4	2.86633	India	1.74469	1.37235	0.786583
79.9827	12.7598	1.11	1.4	2.86633	India	1.74469	1.37235	0.786583
14.2853	13.5394	1.11	1.4	2.86633	Chad	1.74469	1.37235	0.786583
-95.9679	18.2364	1.11	1.4	2.86633	Mexico	1.74469	1.37235	0.786583
-88.7354	17.9136	1.11	1.5	3.07083	Belize	1.722	1.361	0.79036
78.2669	19.7959	1.11	1.5	3.07083	India	1.722	1.361	0.79036
91.3123	23.5045	1.11	1.5	3.07083	India	1.722	1.361	0.79036
75.9826	18.7239	1.11	1.6	3.27533	India	1.70103	1.35052	0.793939
141.519	-7.71459	1.11	1.7	3.47983	Papua New Guinea	1.68157	1.34079	0.797341
-74.9493	23.0613	1.11	1.7	3.47983	The Bahamas	1.68157	1.34079	0.797341
-80.2311	-2.53562	1.11	1.8	3.68433	Ecuador	1.66343	1.33171	0.800585
35.0951	-4.36952	1.11	1.8	3.68433	United Republic of Tanzania	1.66343	1.33171	0.800585
103.791	17.1757	1.11	1.8	3.68433	Thailand	1.66343	1.33171	0.800585
76.3354	18.9516	1.11	1.8	3.68433	India	1.66343	1.33171	0.800585
79.6894	22.0437	1.11	1.8	3.68433	India	1.66343	1.33171	0.800585
79.8605	18.5561	1.11	2	4.09333	India	1.63048	1.31524	0.806657
43.4842	-21.7308	1.11	2	4.09333	Madagascar	1.63048	1.31524	0.806657
27.1478	-7.67301	1.11	2.1	4.29783	Democratic Republic of the Congo	1.61545	1.30773	0.809511
77.073	11.9729	1.11	2.2	4.50233	India	1.60125	1.30062	0.812257
92.0505	22.9243	1.11	2.2	4.50233	Bangladesh	1.60125	1.30062	0.812257
-43.0427	-22.9641	1.11	2.2	4.50233	Brazil	1.60125	1.30062	0.812257
-66.6969	-1.72153	1.11	2.4	4.91133	Brazil	1.57501	1.28751	0.817458
-63.4011	-14.51	1.11	2.5	5.11583	Bolivia	1.56285	1.28143	0.819928
-68.7933	-16.9099	1.11	2.5	5.11583	Bolivia	1.56285	1.28143	0.819928
108.394	11.3529	1.11	2.6	5.32033	Vietnam	1.55125	1.27563	0.82232
44.859	-16.3081	1.11	2.7	5.52483	Madagascar	1.54018	1.27009	0.824638
103.893	16.6737	1.11	2.8	5.72933	Thailand	1.52958	1.26479	0.826888
-83.0272	22.748	1.11	2.8	5.72933	Cuba	1.52958	1.26479	0.826888
106.419	-2.55942	1.11	3.1	6.34283	Indonesia	1.5003	1.25015	0.833267
-58.7647	-3.26036	1.11	3.1	6.34283	Brazil	1.5003	1.25015	0.833267
-63.363	-20.0828	1.11	3.1	6.34283	Bolivia	1.5003	1.25015	0.833267
-76.461	20.9796	1.11	3.1	6.34283	Cuba	1.5003	1.25015	0.833267
-79.7806	-2.54069	1.11	3.2	6.54733	Ecuador	1.49128	1.24564	0.835282
140.864	-7.69222	1.11	3.3	6.75183	Indonesia	1.48259	1.2413	0.837247
-70.2385	-4.28958	1.11	3.4	6.95633	Peru	1.47421	1.2371	0.839165
29.5563	-11.3307	1.11	3.5	7.16083	Zambia	1.46612	1.23306	0.841037
-67.3062	-13.2601	1.11	3.6	7.36533	Bolivia	1.45829	1.22915	0.842867
-73.9675	-2.3297	1.11	3.7	7.56983	Peru	1.45072	1.22536	0.844655
-66.5031	-4.23641	1.11	3.9	7.97883	Brazil	1.43629	1.21815	0.848118
140.539	-7.32389	1.11	4.1	8.38783	Indonesia	1.42272	1.21136	0.851441
-70.2913	-15.3941	1.11	4.1	8.38783	Peru	1.42272	1.21136	0.851441
-66.0247	-2.12034	1.11	4.8	9.81933	Brazil	1.38075	1.19038	0.862121
36.0121	4.55401	1.12	0.5	1.02586	Ethiopia	2.12444	1.56222	0.735356
31.5986	6.04631	1.12	0.5	1.02586	South Sudan	2.12444	1.56222	0.735356
142.94	-8.00351	1.12	0.5	1.02586	Papua New Guinea	2.12444	1.56222	0.735356
-74.8089	8.96358	1.12	0.5	1.02586	Colombia	2.12444	1.56222	0.735356
-74.773	8.96871	1.12	0.5	1.02586	Colombia	2.12444	1.56222	0.735356
29.8748	-11.6376	1.12	0.5	1.02586	Zambia	2.12444	1.56222	0.735356
100.391	13.5156	1.12	0.5	1.02586	Thailand	2.12444	1.56222	0.735356
-57.7513	5.96681	1.12	0.6	1.23036	Guyana	2.05232	1.52616	0.743627
124.755	6.95331	1.12	0.6	1.23036	Philippines	2.05232	1.52616	0.743627
-74.3432	9.01501	1.12	0.6	1.23036	Colombia	2.05232	1.52616	0.743627
-75.8144	9.17292	1.12	0.6	1.23036	Colombia	2.05232	1.52616	0.743627
104.114	13.136	1.12	0.6	1.23036	Cambodia	2.05232	1.52616	0.743627
30.6493	-11.7353	1.12	0.7	1.43486	Zambia	1.99323	1.49662	0.750849
143.959	-14.53	1.12	0.7	1.43486	Australia	1.99323	1.49662	0.750849
119.145	-2.34693	1.12	0.8	1.63936	Indonesia	1.9434	1.4717	0.75728
78.8366	9.31047	1.12	0.8	1.63936	India	1.9434	1.4717	0.75728
144.14	-14.4914	1.12	0.8	1.63936	Australia	1.9434	1.4717	0.75728
-98.3431	22.1645	1.12	0.8	1.63936	Mexico	1.9434	1.4717	0.75728
89.1007	22.4852	1.12	0.8	1.63936	Bangladesh	1.9434	1.4717	0.75728
-47.8323	-5.33574	1.12	0.9	1.84386	Brazil	1.90048	1.45024	0.763092
-72.3741	8.77113	1.12	0.9	1.84386	Venezuela	1.90048	1.45024	0.763092
-65.3729	-13.8056	1.12	0.9	1.84386	Bolivia	1.90048	1.45024	0.763092
70.0427	22.5132	1.12	0.9	1.84386	India	1.90048	1.45024	0.763092
-54.5293	-2.34564	1.12	1	2.04836	Brazil	1.86288	1.43144	0.768402
-73.9033	8.8975	1.12	1	2.04836	Colombia	1.86288	1.43144	0.768402
105.134	11.7037	1.12	1	2.04836	Cambodia	1.86288	1.43144	0.768402
13.5479	-12.3558	1.12	1	2.04836	Angola	1.86288	1.43144	0.768402
-3.41479	16.5253	1.12	1	2.04836	Mali	1.86288	1.43144	0.768402
132.733	-11.7245	1.12	1.1	2.25286	Australia	1.8295	1.41475	0.773299
-65.9669	-14.7582	1.12	1.1	2.25286	Bolivia	1.8295	1.41475	0.773299
136.021	-15.3205	1.12	1.1	2.25286	Australia	1.8295	1.41475	0.773299
46.4838	-16.0664	1.12	1.1	2.25286	Madagascar	1.8295	1.41475	0.773299
-57.6861	-2.99792	1.12	1.2	2.45736	Brazil	1.79954	1.39977	0.777848
79.7271	8.18676	1.12	1.2	2.45736	Sri Lanka	1.79954	1.39977	0.777848
-3.21692	16.1007	1.12	1.2	2.45736	Mali	1.79954	1.39977	0.777848
164.659	-20.9178	1.12	1.2	2.45736	France	1.79954	1.39977	0.777848
-57.6187	-2.94399	1.12	1.3	2.66186	Brazil	1.77242	1.38621	0.7821
142.734	-7.97963	1.12	1.3	2.66186	Papua New Guinea	1.77242	1.38621	0.7821
13.991	8.93393	1.12	1.3	2.66186	Cameroon	1.77242	1.38621	0.7821
-75.5642	10.0134	1.12	1.3	2.66186	Colombia	1.77242	1.38621	0.7821
-53.4902	-22.6342	1.12	1.3	2.66186	Brazil	1.77242	1.38621	0.7821
76.199	10.0732	1.12	1.4	2.86636	India	1.74767	1.37383	0.786096
-83.5574	13.529	1.12	1.4	2.86636	Nicaragua	1.74767	1.37383	0.786096
-83.591	13.3222	1.12	1.6	3.27536	Nicaragua	1.70393	1.35197	0.793439
102.938	17.0955	1.12	1.6	3.27536	Thailand	1.70393	1.35197	0.793439
44.0716	-17.7535	1.12	1.6	3.27536	Madagascar	1.70393	1.35197	0.793439
23.6719	-15.3245	1.12	1.7	3.47986	Zambia	1.68444	1.34222	0.796835
-59.249	-3.14654	1.12	1.8	3.68436	Brazil	1.66626	1.33313	0.800073
139.201	-7.59032	1.12	1.8	3.68436	Indonesia	1.66626	1.33313	0.800073
84.8421	23.3877	1.12	1.9	3.88886	India	1.64925	1.32462	0.803169
-56.9482	-2.75642	1.12	2	4.09336	Brazil	1.63326	1.31663	0.806136
103.293	16.3219	1.12	2	4.09336	Thailand	1.63326	1.31663	0.806136
102.134	16.7338	1.12	2.1	4.29786	Thailand	1.6182	1.3091	0.808984
-64.3611	8.03562	1.12	2.2	4.50236	Venezuela	1.60398	1.30199	0.811725
-65.4228	-1.86918	1.12	2.3	4.70686	Brazil	1.5905	1.29525	0.814367
-54.7365	-10.3655	1.12	2.4	4.91136	Brazil	1.5777	1.28885	0.816918
114.803	-1.68899	1.12	2.6	5.32036	Indonesia	1.5539	1.27695	0.821771
-80.0007	-2.56399	1.12	2.6	5.32036	Ecuador	1.5539	1.27695	0.821771
-58.4234	-3.77721	1.12	2.6	5.32036	Brazil	1.5539	1.27695	0.821771
76.7476	13.6271	1.12	2.8	5.72936	India	1.53219	1.26609	0.826331
108.81	21.6561	1.12	2.8	5.72936	China	1.53219	1.26609	0.826331
-41.3186	-12.612	1.12	2.9	5.93386	Brazil	1.52201	1.261	0.828513
78.1897	12.8816	1.12	2.9	5.93386	India	1.52201	1.261	0.828513
103.255	18.2406	1.12	2.9	5.93386	Thailand	1.52201	1.261	0.828513
-74.2646	8.66429	1.12	3	6.13836	Colombia	1.51224	1.25612	0.830635
141.904	-4.21618	1.12	3.3	6.75186	Papua New Guinea	1.48512	1.24256	0.836674
-74.6942	-3.53431	1.12	3.4	6.95636	Peru	1.47672	1.23836	0.838588
-75.1176	-6.21712	1.12	3.4	6.95636	Peru	1.47672	1.23836	0.838588
-56.2926	-23.8122	1.12	3.4	6.95636	Paraguay	1.47672	1.23836	0.838588
-65.3959	-2.62462	1.12	3.5	7.16086	Brazil	1.46862	1.23431	0.840457
75.3156	22.2647	1.12	3.9	7.97886	India	1.43874	1.21937	0.847526
-37.968	-7.39399	1.12	4.3	8.79686	Brazil	1.41231	1.20615	0.854031
-73.4802	-4.63125	1.12	4.5	9.20586	Peru	1.40016	1.20008	0.857101
-66.427	-7.59377	1.12	4.6	9.41036	Brazil	1.39433	1.19717	0.858595
-44.8808	-3.04937	1.13	0.5	1.02589	Brazil	2.12802	1.56401	0.73496
33.8419	-4.77465	1.13	0.5	1.02589	United Republic of Tanzania	2.12802	1.56401	0.73496
31.4103	6.53958	1.13	0.5	1.02589	South Sudan	2.12802	1.56401	0.73496
112.574	-6.9326	1.13	0.5	1.02589	Indonesia	2.12802	1.56401	0.73496
-64.8181	-14.9907	1.13	0.5	1.02589	Bolivia	2.12802	1.56401	0.73496
88.7504	22.5507	1.13	0.5	1.02589	India	2.12802	1.56401	0.73496
31.4145	6.65171	1.13	0.6	1.23039	South Sudan	2.05578	1.52789	0.743217
30.984	6.93136	1.13	0.6	1.23039	South Sudan	2.05578	1.52789	0.743217
30.5857	7.87624	1.13	0.6	1.23039	South Sudan	2.05578	1.52789	0.743217
-73.8302	9.00517	1.13	0.6	1.23039	Colombia	2.05578	1.52789	0.743217
122.636	10.7842	1.13	0.6	1.23039	Philippines	2.05578	1.52789	0.743217
35.0752	-16.519	1.13	0.6	1.23039	Malawi	2.05578	1.52789	0.743217
-77.3385	21.6237	1.13	0.6	1.23039	Cuba	2.05578	1.52789	0.743217
33.6698	1.41845	1.13	0.7	1.43489	Uganda	1.99659	1.4983	0.750427
-67.4539	7.73001	1.13	0.7	1.43489	Venezuela	1.99659	1.4983	0.750427
-73.8354	8.52708	1.13	0.7	1.43489	Colombia	1.99659	1.4983	0.750427
78.1557	8.77759	1.13	0.7	1.43489	India	1.99659	1.4983	0.750427
112.022	21.784	1.13	0.7	1.43489	China	1.99659	1.4983	0.750427
-55.2369	-2.03601	1.13	0.8	1.63939	Brazil	1.94668	1.47334	0.756847
114.274	3.81788	1.13	0.8	1.63939	Malaysia	1.94668	1.47334	0.756847
-4.02108	15.167	1.13	0.8	1.63939	Mali	1.94668	1.47334	0.756847
-65.7918	-15.3822	1.13	0.8	1.63939	Bolivia	1.94668	1.47334	0.756847
-92.7271	18.1271	1.13	0.8	1.63939	Mexico	1.94668	1.47334	0.756847
-80.7757	22.7752	1.13	0.8	1.63939	Cuba	1.94668	1.47334	0.756847
89.8987	23.7455	1.13	0.8	1.63939	Bangladesh	1.94668	1.47334	0.756847
-56.7156	-2.21185	1.13	0.9	1.84389	Brazil	1.90369	1.45184	0.762648
-80.0925	-2.90527	1.13	0.9	1.84389	Ecuador	1.90369	1.45184	0.762648
-75.052	8.68538	1.13	1	2.04839	Colombia	1.86602	1.43301	0.76795
-61.6987	-4.03957	1.13	1.1	2.25289	Brazil	1.83259	1.41629	0.772839
-73.9241	7.39391	1.13	1.1	2.25289	Colombia	1.83259	1.41629	0.772839
-49.7482	-10.6305	1.13	1.1	2.25289	Brazil	1.83259	1.41629	0.772839
104.672	12.4242	1.13	1.1	2.25289	Cambodia	1.83259	1.41629	0.772839
80.3377	13.3618	1.13	1.1	2.25289	India	1.83259	1.41629	0.772839
-64.9747	-14.0703	1.13	1.1	2.25289	Bolivia	1.83259	1.41629	0.772839
46.7172	-16.491	1.13	1.1	2.25289	Madagascar	1.83259	1.41629	0.772839
-94.5104	17.9817	1.13	1.1	2.25289	Mexico	1.83259	1.41629	0.772839
112.66	0.765183	1.13	1.2	2.45739	Indonesia	1.80258	1.40129	0.77738
-53.1137	-1.82062	1.13	1.2	2.45739	Brazil	1.80258	1.40129	0.77738
143.97	-4.17024	1.13	1.2	2.45739	Papua New Guinea	1.80258	1.40129	0.77738
-64.4148	-5.67722	1.13	1.2	2.45739	Brazil	1.80258	1.40129	0.77738
77.663	10.9079	1.13	1.2	2.45739	India	1.80258	1.40129	0.77738
120.549	14.7762	1.13	1.2	2.45739	Philippines	1.80258	1.40129	0.77738
-70.0552	-15.4483	1.13	1.2	2.45739	Peru	1.80258	1.40129	0.77738
-45.3372	-2.25625	1.13	1.3	2.66189	Brazil	1.77541	1.38771	0.781625
-57.7203	-3.26198	1.13	1.3	2.66189	Brazil	1.77541	1.38771	0.781625
80.2422	13.8187	1.13	1.3	2.66189	India	1.77541	1.38771	0.781625
104.844	12.8129	1.13	1.4	2.86639	Cambodia	1.75062	1.37531	0.785614
-0.8155	13.2196	1.13	1.4	2.86639	Burkina Faso	1.75062	1.37531	0.785614
123.601	7.99411	1.13	1.5	3.07089	Philippines	1.72784	1.36392	0.789378
-75.5574	10.11	1.13	1.5	3.07089	Colombia	1.72784	1.36392	0.789378
-70.2104	11.7188	1.13	1.5	3.07089	Venezuela	1.72784	1.36392	0.789378
-91.9131	17.9301	1.13	1.5	3.07089	Mexico	1.72784	1.36392	0.789378
-64.4189	-3.11143	1.13	1.6	3.27539	Brazil	1.70681	1.3534	0.792944
97.7391	15.8899	1.13	1.6	3.27539	Myanmar	1.70681	1.3534	0.792944
83.1873	22.9994	1.13	1.6	3.27539	India	1.70681	1.3534	0.792944
-88.4561	16.4337	1.13	1.7	3.47989	Belize	1.68728	1.34364	0.796335
25.6952	-21.1118	1.13	1.7	3.47989	Botswana	1.68728	1.34364	0.796335
128.304	-15.228	1.13	1.8	3.68439	Australia	1.66907	1.33454	0.799567
76.0912	15.9128	1.13	1.8	3.68439	India	1.66907	1.33454	0.799567
30.9616	-10.6116	1.13	2.1	4.29789	Zambia	1.62094	1.31047	0.808463
-64.4115	-5.70788	1.13	2.2	4.50239	Brazil	1.60668	1.30334	0.8112
76.9395	13.4143	1.13	2.5	5.11589	India	1.56816	1.28408	0.818845
-74.7814	-6.05625	1.13	2.6	5.32039	Peru	1.55652	1.27826	0.821229
138.465	-3.08996	1.13	2.7	5.52489	Indonesia	1.54541	1.2727	0.823539
139.327	-6.6363	1.13	2.7	5.52489	Indonesia	1.54541	1.2727	0.823539
-92.5031	17.8771	1.13	2.7	5.52489	Mexico	1.54541	1.2727	0.823539
-40.0776	-19.8237	1.13	2.7	5.52489	Brazil	1.54541	1.2727	0.823539
138.366	-2.89313	1.13	2.8	5.72939	Indonesia	1.53477	1.26739	0.825781
102.36	13.9615	1.13	2.8	5.72939	Thailand	1.53477	1.26739	0.825781
-71.14	21.5011	1.13	2.8	5.72939	United Kingdom	1.53477	1.26739	0.825781
104.588	15.8914	1.13	2.9	5.93389	Thailand	1.52458	1.26229	0.827959
-68.9867	-2.96041	1.13	3.1	6.34289	Brazil	1.50539	1.2527	0.832139
101.019	13.0396	1.13	3.1	6.34289	Thailand	1.50539	1.2527	0.832139
-82.6365	22.9882	1.13	3.2	6.54739	Cuba	1.49635	1.24817	0.834147
-66.543	-4.4237	1.13	3.3	6.75189	Brazil	1.48763	1.24381	0.836106
-64.9594	-14.48	1.13	3.4	6.95639	Bolivia	1.47922	1.23961	0.838017
74.9993	18.8697	1.13	3.4	6.95639	India	1.47922	1.23961	0.838017
75.5093	16.1383	1.13	3.5	7.16089	India	1.4711	1.23555	0.839883
-62.4969	-4.0133	1.13	3.6	7.36539	Brazil	1.46325	1.23162	0.841706
-69.2154	2.80226	1.13	3.8	7.77439	Colombia	1.4483	1.22415	0.845233
-66.287	-11.2273	1.13	3.8	7.77439	Bolivia	1.4483	1.22415	0.845233
31.2503	-16.6793	1.13	3.9	7.97889	Zimbabwe	1.44117	1.22059	0.84694
-64.6817	-2.73991	1.13	4	8.18339	Brazil	1.43426	1.21713	0.848612
111.417	-2.38186	1.13	4.2	8.59239	Indonesia	1.42103	1.21052	0.851857
-62.799	-8.17373	1.13	4.7	9.61489	Brazil	1.39099	1.1955	0.859455
-71.3839	-15.3996	1.13	4.7	9.61489	Peru	1.39099	1.1955	0.859455
77.7222	20.5091	1.13	4.7	9.61489	India	1.39099	1.1955	0.859455
-53.816	-2.08541	1.14	0.5	1.02592	Brazil	2.13157	1.56579	0.734568
31.3311	6.68126	1.14	0.5	1.02592	South Sudan	2.13157	1.56579	0.734568
30.5321	8.27335	1.14	0.5	1.02592	South Sudan	2.13157	1.56579	0.734568
30.3872	-11.4739	1.14	0.5	1.02592	Zambia	2.13157	1.56579	0.734568
-14.1079	12.9536	1.14	0.5	1.02592	Senegal	2.13157	1.56579	0.734568
-92.8298	18.3207	1.14	0.5	1.02592	Mexico	2.13157	1.56579	0.734568
-92.2274	18.4146	1.14	0.5	1.02592	Mexico	2.13157	1.56579	0.734568
23.2396	-19.1591	1.14	0.5	1.02592	Botswana	2.13157	1.56579	0.734568
85.5746	19.847	1.14	0.5	1.02592	India	2.13157	1.56579	0.734568
71.5575	21.0049	1.14	0.5	1.02592	India	2.13157	1.56579	0.734568
-74.3427	8.77292	1.14	0.6	1.23042	Colombia	2.05922	1.52961	0.742811
-74.2926	10.8865	1.14	0.6	1.23042	Colombia	2.05922	1.52961	0.742811
-92.2244	18.2256	1.14	0.6	1.23042	Mexico	2.05922	1.52961	0.742811
-57.6408	-20.3558	1.14	0.6	1.23042	Brazil	2.05922	1.52961	0.742811
-59.4721	-22.5734	1.14	0.6	1.23042	Paraguay	2.05922	1.52961	0.742811
-80.0035	0.334984	1.14	0.7	1.43492	Ecuador	1.99993	1.49996	0.750009
-54.128	-2.07264	1.14	0.7	1.43492	Brazil	1.99993	1.49996	0.750009
30.5406	7.75576	1.14	0.7	1.43492	South Sudan	1.99993	1.49996	0.750009
100.314	13.5226	1.14	0.7	1.43492	Thailand	1.99993	1.49996	0.750009
-77.937	22.1675	1.14	0.7	1.43492	Cuba	1.99993	1.49996	0.750009
-49.0314	-1.17616	1.14	0.8	1.63942	Brazil	1.94994	1.47497	0.756418
-49.7563	-10.902	1.14	0.8	1.63942	Brazil	1.94994	1.47497	0.756418
-87.6156	18.9771	1.14	0.8	1.63942	Mexico	1.94994	1.47497	0.756418
-62.4073	-0.06801	1.14	0.9	1.84392	Brazil	1.90687	1.45343	0.76221
-66.5378	7.61264	1.14	0.9	1.84392	Venezuela	1.90687	1.45343	0.76221
-74.727	8.91861	1.14	0.9	1.84392	Colombia	1.90687	1.45343	0.76221
-61.2484	-13.4085	1.14	0.9	1.84392	Brazil	1.90687	1.45343	0.76221
-57.6865	-2.556	1.14	1	2.04842	Brazil	1.86914	1.43457	0.767502
106.641	17.3846	1.14	1	2.04842	Vietnam	1.86914	1.43457	0.767502
-57.5592	-17.7314	1.14	1	2.04842	Brazil	1.86914	1.43457	0.767502
-62.0063	-4.16762	1.14	1.1	2.25292	Brazil	1.83565	1.41783	0.772383
26.9955	-6.80434	1.14	1.1	2.25292	Democratic Republic of the Congo	1.83565	1.41783	0.772383
-50.2305	-11.4354	1.14	1.1	2.25292	Brazil	1.83565	1.41783	0.772383
-66.4995	7.79375	1.14	1.2	2.45742	Venezuela	1.8056	1.4028	0.776917
-67.5219	7.89955	1.14	1.2	2.45742	Venezuela	1.8056	1.4028	0.776917
-3.2282	16.2632	1.14	1.2	2.45742	Mali	1.8056	1.4028	0.776917
-57.5206	-18.5661	1.14	1.2	2.45742	Brazil	1.8056	1.4028	0.776917
-65.0406	-12.9238	1.14	1.3	2.66192	Bolivia	1.77838	1.38919	0.781155
-97.9587	22.188	1.14	1.3	2.66192	Mexico	1.77838	1.38919	0.781155
-75.5661	23.4295	1.14	1.3	2.66192	The Bahamas	1.77838	1.38919	0.781155
46.307	-16.0232	1.14	1.4	2.86642	Madagascar	1.75355	1.37677	0.785136
-74.3676	-5.3546	1.14	1.5	3.07092	Peru	1.73074	1.36537	0.788894
136.285	-15.5736	1.14	1.5	3.07092	Australia	1.73074	1.36537	0.788894
9.5905	-2.05926	1.14	1.6	3.27542	Gabon	1.70967	1.35483	0.792455
-80.0765	-2.83951	1.14	1.6	3.27542	Ecuador	1.70967	1.35483	0.792455
-76.7804	6.92982	1.14	1.6	3.27542	Colombia	1.70967	1.35483	0.792455
28.5854	-10.1604	1.14	1.6	3.27542	Democratic Republic of the Congo	1.70967	1.35483	0.792455
-57.8226	-16.0312	1.14	1.6	3.27542	Brazil	1.70967	1.35483	0.792455
4.95378	13.9465	1.14	1.7	3.47992	Niger	1.69011	1.34505	0.79584
124.853	-15.6293	1.14	1.7	3.47992	Australia	1.69011	1.34505	0.79584
111.877	0.601076	1.14	1.8	3.68442	Indonesia	1.67187	1.33593	0.799067
-58.9812	-3.26525	1.14	1.8	3.68442	Brazil	1.67187	1.33593	0.799067
-65.1218	-12.3607	1.14	1.9	3.88892	Bolivia	1.6548	1.3274	0.802152
-64.3238	-15.09	1.14	1.9	3.88892	Bolivia	1.6548	1.3274	0.802152
74.2981	18.5139	1.14	2	4.09342	India	1.63876	1.31938	0.805109
30.0677	-18.0571	1.14	2.1	4.29792	Zimbabwe	1.62365	1.31183	0.807948
-93.7344	18.262	1.14	2.1	4.29792	Mexico	1.62365	1.31183	0.807948
74.5494	17.3602	1.14	2.2	4.50242	India	1.60937	1.30469	0.81068
35.1206	-21.6219	1.14	2.3	4.70692	Mozambique	1.59585	1.29792	0.813313
-67.076	-13.7741	1.14	2.4	4.91142	Bolivia	1.58301	1.2915	0.815855
-80.0765	0.038337	1.14	2.6	5.32042	Ecuador	1.55913	1.27956	0.820692
-59.998	-3.54371	1.14	2.8	5.72942	Brazil	1.53734	1.26867	0.825236
-73.5238	-4.48542	1.14	2.9	5.93392	Peru	1.52713	1.26357	0.827411
-74.0145	-4.5071	1.14	2.9	5.93392	Peru	1.52713	1.26357	0.827411
-90.8331	17.708	1.14	2.9	5.93392	Guatemala	1.52713	1.26357	0.827411
30.4474	-21.2893	1.14	2.9	5.93392	Zimbabwe	1.52713	1.26357	0.827411
108.137	22.9954	1.14	2.9	5.93392	China	1.52713	1.26357	0.827411
20.7524	2.96034	1.14	3	6.13842	Democratic Republic of the Congo	1.51733	1.25867	0.829525
-74.4886	-5.31871	1.14	3	6.13842	Peru	1.51733	1.25867	0.829525
48.8847	-12.516	1.14	3.2	6.54742	Madagascar	1.49885	1.24943	0.833589
-60.2213	-15.7748	1.14	3.4	6.95642	Bolivia	1.48169	1.24085	0.837452
-63.7185	-3.66823	1.14	3.6	7.36542	Brazil	1.4657	1.23285	0.841134
105.537	18.8332	1.14	4.5	9.20592	Vietnam	1.40488	1.20244	0.855902
138.571	-3.02007	1.14	4.6	9.41042	Indonesia	1.39903	1.19951	0.857391
-58.4696	-3.12107	1.14	4.6	9.41042	Brazil	1.39903	1.19951	0.857391
-62.3404	-3.76448	1.14	4.6	9.41042	Brazil	1.39903	1.19951	0.857391
31.011	-19.0004	1.14	4.7	9.61492	Zimbabwe	1.39332	1.19666	0.858854
73.8789	22.8902	1.14	4.9	10.0239	India	1.38234	1.19117	0.861706
77.031	12.0694	1.15	0.5	1.02595	India	2.1351	1.56755	0.734181
-57.5527	-17.1604	1.15	0.5	1.02595	Brazil	2.1351	1.56755	0.734181
-92.4252	18.341	1.15	0.5	1.02595	Mexico	2.1351	1.56755	0.734181
89.3783	22.6688	1.15	0.5	1.02595	Bangladesh	2.1351	1.56755	0.734181
108.648	-6.76193	1.15	0.6	1.23045	Indonesia	2.06263	1.53131	0.742409
-49.7198	-11.6846	1.15	0.6	1.23045	Brazil	2.06263	1.53131	0.742409
-65.229	-15.1414	1.15	0.6	1.23045	Bolivia	2.06263	1.53131	0.742409
129.808	-15.1715	1.15	0.6	1.23045	Australia	2.06263	1.53131	0.742409
-95.9164	18.611	1.15	0.6	1.23045	Mexico	2.06263	1.53131	0.742409
-55.9563	-1.86458	1.15	0.7	1.43495	Brazil	2.00324	1.50162	0.749595
-61.6997	-2.97352	1.15	0.7	1.43495	Brazil	2.00324	1.50162	0.749595
31.1607	6.93319	1.15	0.7	1.43495	South Sudan	2.00324	1.50162	0.749595
-73.9545	8.9082	1.15	0.7	1.43495	Colombia	2.00324	1.50162	0.749595
-87.5432	13.3953	1.15	0.7	1.43495	Honduras	2.00324	1.50162	0.749595
-92.0233	18.293	1.15	0.7	1.43495	Mexico	2.00324	1.50162	0.749595
-71.5326	21.6909	1.15	0.7	1.43495	United Kingdom	2.00324	1.50162	0.749595
-55.8813	-2.16042	1.15	0.8	1.63945	Brazil	1.95317	1.47658	0.755994
-57.0698	-2.75095	1.15	0.8	1.63945	Brazil	1.95317	1.47658	0.755994
-105.418	22.0685	1.15	0.8	1.63945	Mexico	1.95317	1.47658	0.755994
-80.0068	0.384943	1.15	0.9	1.84395	Ecuador	1.91003	1.45502	0.761776
-74.4997	8.55874	1.15	0.9	1.84395	Colombia	1.91003	1.45502	0.761776
-74.4979	8.9891	1.15	0.9	1.84395	Colombia	1.91003	1.45502	0.761776
-74.7635	9.31281	1.15	0.9	1.84395	Colombia	1.91003	1.45502	0.761776
-0.091013	16.2438	1.15	0.9	1.84395	Mali	1.91003	1.45502	0.761776
89.264	22.5898	1.15	0.9	1.84395	Bangladesh	1.91003	1.45502	0.761776
-49.1021	-0.206247	1.15	1	2.04845	Brazil	1.87224	1.43612	0.76706
-157.394	1.8354	1.15	1	2.04845	Kiribati	1.87224	1.43612	0.76706
-44.8997	-3.60013	1.15	1	2.04845	Brazil	1.87224	1.43612	0.76706
-2.68002	16.7374	1.15	1	2.04845	Mali	1.87224	1.43612	0.76706
79.7172	18.0576	1.15	1.1	2.25295	India	1.8387	1.41935	0.771932
79.7733	18.1983	1.15	1.1	2.25295	India	1.8387	1.41935	0.771932
48.5587	-20.4295	1.15	1.1	2.25295	Madagascar	1.8387	1.41935	0.771932
-80.7145	-2.02809	1.15	1.2	2.45745	Ecuador	1.80859	1.4043	0.776458
-58.6188	-3.29428	1.15	1.2	2.45745	Brazil	1.80859	1.4043	0.776458
81.0146	8.68099	1.15	1.2	2.45745	Sri Lanka	1.80859	1.4043	0.776458
-2.06796	13.4036	1.15	1.2	2.45745	Burkina Faso	1.80859	1.4043	0.776458
-50.2248	1.76633	1.15	1.3	2.66195	Brazil	1.78133	1.39067	0.780689
-87.6862	13.4106	1.15	1.3	2.66195	Honduras	1.78133	1.39067	0.780689
76.1961	13.7832	1.15	1.4	2.86645	India	1.75646	1.37823	0.784664
-66.0534	-14.9881	1.15	1.4	2.86645	Bolivia	1.75646	1.37823	0.784664
78.0552	17.8553	1.15	1.4	2.86645	India	1.75646	1.37823	0.784664
-92.6871	18.4854	1.15	1.4	2.86645	Mexico	1.75646	1.37823	0.784664
-78.5046	21.2518	1.15	1.4	2.86645	Cuba	1.75646	1.37823	0.784664
131.065	-12.3216	1.15	1.5	3.07095	Australia	1.73361	1.3668	0.788416
14.3252	13.5037	1.15	1.5	3.07095	Chad	1.73361	1.3668	0.788416
125.258	6.09966	1.15	1.6	3.27545	Philippines	1.7125	1.35625	0.79197
-93.4105	15.7438	1.15	1.8	3.68445	Mexico	1.67464	1.33732	0.798571
-79.983	-2.23873	1.15	1.9	3.88895	Ecuador	1.65754	1.32877	0.801652
143.137	-4.34112	1.15	1.9	3.88895	Papua New Guinea	1.65754	1.32877	0.801652
44.5882	-16.8201	1.15	2.1	4.29795	Madagascar	1.62635	1.31317	0.807438
-75.7438	20.8363	1.15	2.1	4.29795	Cuba	1.62635	1.31317	0.807438
77.0573	13.2104	1.15	2.3	4.70695	India	1.5985	1.29925	0.812794
73.9304	16.1222	1.15	2.3	4.70695	India	1.5985	1.29925	0.812794
-64.6469	-3.18258	1.15	2.4	4.91145	Brazil	1.58563	1.29282	0.815331
104.973	15.9152	1.15	2.6	5.32045	Thailand	1.56172	1.28086	0.82016
68.6607	23.6686	1.15	2.7	5.52495	India	1.55057	1.27528	0.822463
-73.4632	-2.54488	1.15	2.8	5.72945	Peru	1.5399	1.26995	0.824697
100.334	6.82859	1.15	2.8	5.72945	Thailand	1.5399	1.26995	0.824697
-57.6945	-17.4159	1.15	2.8	5.72945	Brazil	1.5399	1.26995	0.824697
-64.6823	-2.92596	1.15	3.2	6.54745	Brazil	1.50134	1.25067	0.833036
76.3771	13.3758	1.15	3.2	6.54745	India	1.50134	1.25067	0.833036
-51.3507	-20.5531	1.15	3.4	6.95645	Brazil	1.48415	1.24208	0.836892
-81.8615	23.1089	1.15	3.5	7.16095	Cuba	1.47601	1.238	0.838752
142.973	-7.89313	1.15	3.6	7.36545	Papua New Guinea	1.46813	1.23407	0.840569
-64.8198	-7.20754	1.15	3.8	7.77445	Brazil	1.45313	1.22657	0.844084
-65.0825	-11.8769	1.15	3.9	7.97895	Bolivia	1.44598	1.22299	0.845786
107.322	10.5823	1.15	4	8.18345	Vietnam	1.43905	1.21952	0.847452
-80.726	-2.01843	1.15	4.2	8.59245	Ecuador	1.42577	1.21289	0.850687
-61.4979	-3.79946	1.15	4.2	8.59245	Brazil	1.42577	1.21289	0.850687
-56.0739	-1.181	1.15	4.4	9.00145	Brazil	1.41323	1.20662	0.853799
-104.737	21.6111	1.15	4.6	9.41045	Mexico	1.40135	1.20067	0.856799
-67.1385	-13.1633	1.15	4.9	10.024	Bolivia	1.38463	1.19232	0.861106
-55.7485	-2.11714	1.16	0.5	1.02598	Brazil	2.13861	1.5693	0.733797
-74.7405	-5.6372	1.16	0.5	1.02598	Peru	2.13861	1.5693	0.733797
107.884	-6.21446	1.16	0.5	1.02598	Indonesia	2.13861	1.5693	0.733797
110.549	-6.83869	1.16	0.5	1.02598	Indonesia	2.13861	1.5693	0.733797
112.579	-6.96652	1.16	0.5	1.02598	Indonesia	2.13861	1.5693	0.733797
30.6643	7.29218	1.16	0.5	1.02598	South Sudan	2.13861	1.5693	0.733797
29.8588	8.20866	1.16	0.5	1.02598	South Sudan	2.13861	1.5693	0.733797
-74.6775	9.35951	1.16	0.5	1.02598	Colombia	2.13861	1.5693	0.733797
80.1366	9.71507	1.16	0.5	1.02598	Sri Lanka	2.13861	1.5693	0.733797
30.2229	-11.5844	1.16	0.5	1.02598	Zambia	2.13861	1.5693	0.733797
100.476	13.5035	1.16	0.5	1.02598	Thailand	2.13861	1.5693	0.733797
136.902	-15.9376	1.16	0.5	1.02598	Australia	2.13861	1.5693	0.733797
-67.4995	-17.8338	1.16	0.5	1.02598	Bolivia	2.13861	1.5693	0.733797
32.6585	11.1927	1.16	0.6	1.23048	South Sudan	2.06601	1.53301	0.742012
112.475	21.9337	1.16	0.6	1.23048	China	2.06601	1.53301	0.742012
112.427	-3.22262	1.16	0.7	1.43498	Indonesia	2.00653	1.50327	0.749186
109.046	-6.79911	1.16	0.7	1.43498	Indonesia	2.00653	1.50327	0.749186
-74.4222	9.27772	1.16	0.7	1.43498	Colombia	2.00653	1.50327	0.749186
137.584	-16.2024	1.16	0.7	1.43498	Australia	2.00653	1.50327	0.749186
-67.8533	-17.5255	1.16	0.7	1.43498	Bolivia	2.00653	1.50327	0.749186
138.769	-23.9646	1.16	0.7	1.43498	Australia	2.00653	1.50327	0.749186
120.984	6.19343	1.16	0.8	1.63948	Philippines	1.95638	1.47819	0.755574
12.3872	9.40469	1.16	0.8	1.63948	Nigeria	1.95638	1.47819	0.755574
136.691	-15.8425	1.16	0.8	1.63948	Australia	1.95638	1.47819	0.755574
142.929	-7.97864	1.16	0.9	1.84398	Papua New Guinea	1.91317	1.45658	0.761346
79.7474	17.8909	1.16	0.9	1.84398	India	1.91317	1.45658	0.761346
81.3165	16.3371	1.16	1	2.04848	India	1.87532	1.43766	0.766621
-56.4389	-16.7108	1.16	1	2.04848	Brazil	1.87532	1.43766	0.766621
34.7686	-20.627	1.16	1	2.04848	Mozambique	1.87532	1.43766	0.766621
-44.8533	-3.25982	1.16	1.1	2.25298	Brazil	1.84172	1.42086	0.771486
117.435	3.33444	1.16	1.1	2.25298	Indonesia	1.84172	1.42086	0.771486
104.781	11.052	1.16	1.1	2.25298	Cambodia	1.84172	1.42086	0.771486
79.3504	14.5001	1.16	1.1	2.25298	India	1.84172	1.42086	0.771486
133.919	-21.1069	1.16	1.1	2.25298	Australia	1.84172	1.42086	0.771486
81.7962	21.2641	1.16	1.1	2.25298	India	1.84172	1.42086	0.771486
-49.6382	-11.5905	1.16	1.2	2.45748	Brazil	1.81156	1.40578	0.776004
132.525	-11.6797	1.16	1.2	2.45748	Australia	1.81156	1.40578	0.776004
79.7948	13.6059	1.16	1.2	2.45748	India	1.81156	1.40578	0.776004
-58.2382	-3.02416	1.16	1.3	2.66198	Brazil	1.78426	1.39213	0.780228
-59.0574	-3.21021	1.16	1.3	2.66198	Brazil	1.78426	1.39213	0.780228
122.774	10.0515	1.16	1.3	2.66198	Philippines	1.78426	1.39213	0.780228
-57.4608	-18.608	1.16	1.3	2.66198	Brazil	1.78426	1.39213	0.780228
23.3156	-15.376	1.16	1.4	2.86648	Zambia	1.75934	1.37967	0.784197
139.323	-3.33376	1.16	1.5	3.07098	Indonesia	1.73646	1.36823	0.787942
-56.8104	-2.39417	1.16	1.6	3.27548	Brazil	1.71532	1.35766	0.791491
14.2787	-9.60579	1.16	1.6	3.27548	Angola	1.71532	1.35766	0.791491
-71.4549	17.6561	1.16	1.7	3.47998	Dominican Republic	1.69569	1.34785	0.794865
112.256	0.655086	1.16	1.8	3.68448	Indonesia	1.6774	1.3387	0.798081
-42.8023	-3.97008	1.16	1.8	3.68448	Brazil	1.6774	1.3387	0.798081
-65.0535	-12.9825	1.16	1.9	3.88898	Bolivia	1.66027	1.33013	0.801156
112.297	0.851757	1.16	2	4.09348	Indonesia	1.64418	1.32209	0.804103
138.62	-3.01126	1.16	2	4.09348	Indonesia	1.64418	1.32209	0.804103
143.603	-5.88217	1.16	2	4.09348	Papua New Guinea	1.64418	1.32209	0.804103
-65.7491	9.23446	1.16	2	4.09348	Venezuela	1.64418	1.32209	0.804103
103.564	15.8495	1.16	2	4.09348	Thailand	1.64418	1.32209	0.804103
34.385	-23.9854	1.16	2	4.09348	Mozambique	1.64418	1.32209	0.804103
75.5555	19.9147	1.16	2.3	4.70698	India	1.60113	1.30056	0.81228
-72.405	4.88542	1.16	2.4	4.91148	Colombia	1.58824	1.29412	0.814813
14.8017	13.4979	1.16	2.5	5.11598	Chad	1.57598	1.28799	0.817263
4.72693	13.8704	1.16	2.5	5.11598	Niger	1.57598	1.28799	0.817263
79.0288	15.2672	1.16	2.5	5.11598	India	1.57598	1.28799	0.817263
128.157	-14.8385	1.16	2.8	5.72948	Australia	1.54243	1.27121	0.824164
108.337	22.803	1.16	3	6.13848	China	1.52235	1.26118	0.828439
-67.8541	-4.17105	1.16	3.3	6.75198	Brazil	1.49505	1.24752	0.834437
-65.1554	-13.8884	1.16	3.3	6.75198	Bolivia	1.49505	1.24752	0.834437
-60.4844	-5.20326	1.16	3.4	6.95648	Brazil	1.4866	1.2433	0.836339
77.0813	12.7729	1.16	3.6	7.36548	India	1.47055	1.23527	0.84001
-63.4599	-15.0729	1.16	3.8	7.77448	Bolivia	1.45552	1.22776	0.843519
44.3578	-19.0403	1.16	4	8.18348	Madagascar	1.44141	1.22071	0.846882
-67.3905	-14.1474	1.16	4.2	8.59248	Bolivia	1.42812	1.21406	0.850111
100.699	14.9064	1.16	4.2	8.59248	Thailand	1.42812	1.21406	0.850111
108.962	-6.82762	1.17	0.5	1.02601	Indonesia	2.14208	1.57104	0.733418
30.8592	6.96971	1.17	0.5	1.02601	South Sudan	2.14208	1.57104	0.733418
30.3573	8.1022	1.17	0.5	1.02601	South Sudan	2.14208	1.57104	0.733418
32.3413	14.2613	1.17	0.5	1.02601	Sudan	2.14208	1.57104	0.733418
82.1089	16.4825	1.17	0.5	1.02601	India	2.14208	1.57104	0.733418
-15.0406	16.5407	1.17	0.5	1.02601	Senegal	2.14208	1.57104	0.733418
-92.4021	18.2471	1.17	0.5	1.02601	Mexico	2.14208	1.57104	0.733418
-87.4885	19.5596	1.17	0.5	1.02601	Mexico	2.14208	1.57104	0.733418
89.6526	22.5052	1.17	0.6	1.23051	Bangladesh	2.06937	1.53469	0.741619
-55.524	-2.04695	1.17	0.7	1.43501	Brazil	2.0098	1.5049	0.748781
80.1335	9.78288	1.17	0.7	1.43501	Sri Lanka	2.0098	1.5049	0.748781
-65.1189	-14.6439	1.17	0.7	1.43501	Bolivia	2.0098	1.5049	0.748781
-57.5243	-17.78	1.17	0.7	1.43501	Brazil	2.0098	1.5049	0.748781
-57.5954	-17.8007	1.17	0.7	1.43501	Brazil	2.0098	1.5049	0.748781
88.7811	22.4862	1.17	0.7	1.43501	India	2.0098	1.5049	0.748781
-79.8462	-3.10493	1.17	0.8	1.63951	Ecuador	1.95956	1.47978	0.755159
30.2269	8.85625	1.17	0.8	1.63951	South Sudan	1.95956	1.47978	0.755159
129.591	-14.6534	1.17	0.8	1.63951	Australia	1.95956	1.47978	0.755159
79.3064	17.0817	1.17	0.8	1.63951	India	1.95956	1.47978	0.755159
-55.3547	-17.8198	1.17	0.8	1.63951	Brazil	1.95956	1.47978	0.755159
-61.5451	-23.4654	1.17	0.8	1.63951	Argentina	1.95956	1.47978	0.755159
-79.9468	0.255967	1.17	0.9	1.84401	Ecuador	1.91629	1.45814	0.760921
-55.0884	-2.07976	1.17	0.9	1.84401	Brazil	1.91629	1.45814	0.760921
-54.5621	-2.51643	1.17	0.9	1.84401	Brazil	1.91629	1.45814	0.760921
-74.3254	8.75821	1.17	0.9	1.84401	Colombia	1.91629	1.45814	0.760921
-92.8717	17.9817	1.17	0.9	1.84401	Mexico	1.91629	1.45814	0.760921
89.1898	22.5237	1.17	0.9	1.84401	Bangladesh	1.91629	1.45814	0.760921
-74.8739	-8.31871	1.17	1.1	2.25301	Peru	1.84472	1.42236	0.771044
34.8448	-13.6879	1.17	1.1	2.25301	Malawi	1.84472	1.42236	0.771044
76.1354	14.518	1.17	1.1	2.25301	India	1.84472	1.42236	0.771044
136.431	-15.6615	1.17	1.1	2.25301	Australia	1.84472	1.42236	0.771044
139.087	-5.12888	1.17	1.2	2.45751	Indonesia	1.81452	1.40726	0.775555
10.0302	7.69369	1.17	1.2	2.45751	Nigeria	1.81452	1.40726	0.775555
17.3711	-15.592	1.17	1.2	2.45751	Angola	1.81452	1.40726	0.775555
141.66	-14.9857	1.17	1.3	2.66201	Australia	1.78717	1.39358	0.779772
-3.60152	15.8217	1.17	1.3	2.66201	Mali	1.78717	1.39358	0.779772
78.1771	18.8806	1.17	1.3	2.66201	India	1.78717	1.39358	0.779772
-41.4872	-2.97013	1.17	1.4	2.86651	Brazil	1.76221	1.38111	0.783734
-65.0211	-12.5795	1.17	1.4	2.86651	Bolivia	1.76221	1.38111	0.783734
144.503	-15.2101	1.17	1.4	2.86651	Australia	1.76221	1.38111	0.783734
104.141	1.82979	1.17	1.5	3.07101	Malaysia	1.73929	1.36964	0.787474
-64.5246	-3.06914	1.17	1.5	3.07101	Brazil	1.73929	1.36964	0.787474
34.9729	-23.7229	1.17	1.5	3.07101	Mozambique	1.73929	1.36964	0.787474
-61.4629	-3.92399	1.17	1.6	3.27551	Brazil	1.71812	1.35906	0.791017
102.422	17.8171	1.17	1.6	3.27551	Thailand	1.71812	1.35906	0.791017
110.82	19.897	1.17	1.6	3.27551	China	1.71812	1.35906	0.791017
-58.3211	-3.33096	1.17	1.7	3.48001	Brazil	1.69846	1.34923	0.794385
-84.1376	22.054	1.17	1.7	3.48001	Cuba	1.69846	1.34923	0.794385
-62.7769	-3.48659	1.17	1.8	3.68451	Brazil	1.68013	1.34007	0.797596
-74.039	6.8392	1.17	1.8	3.68451	Colombia	1.68013	1.34007	0.797596
-49.9613	-8.8348	1.17	1.8	3.68451	Brazil	1.68013	1.34007	0.797596
-91.8369	17.9265	1.17	1.8	3.68451	Mexico	1.68013	1.34007	0.797596
-79.9754	0.16687	1.17	1.9	3.88901	Ecuador	1.66298	1.33149	0.800666
-75.0461	-7.32141	1.17	1.9	3.88901	Peru	1.66298	1.33149	0.800666
5.2823	11.4159	1.17	1.9	3.88901	Nigeria	1.66298	1.33149	0.800666
17.5335	-2.76229	1.17	2	4.09351	Democratic Republic of the Congo	1.64686	1.32343	0.803608
-62.4978	-1.11385	1.17	2.1	4.29801	Brazil	1.63168	1.31584	0.806433
-65.0052	-14.8255	1.17	2.1	4.29801	Bolivia	1.63168	1.31584	0.806433
34.4335	-21.3164	1.17	2.1	4.29801	Mozambique	1.63168	1.31584	0.806433
-61.8495	-0.604766	1.17	2.3	4.70701	Brazil	1.60374	1.30187	0.811771
-62.9325	-0.939994	1.17	2.3	4.70701	Brazil	1.60374	1.30187	0.811771
-49.5381	-11.4603	1.17	2.3	4.70701	Brazil	1.60374	1.30187	0.811771
-74.2354	-8.45708	1.17	2.5	5.11601	Peru	1.57855	1.28928	0.816746
-65.278	-13.741	1.17	2.5	5.11601	Bolivia	1.57855	1.28928	0.816746
110.385	19.1392	1.17	2.6	5.32051	China	1.56684	1.28342	0.819114
-74.949	-7.54804	1.17	2.9	5.93401	Peru	1.53468	1.26734	0.8258
75.5255	14.094	1.17	2.9	5.93401	India	1.53468	1.26734	0.8258
14.3713	13.5414	1.17	3	6.13851	Chad	1.52484	1.26242	0.827904
-66.6082	-4.63719	1.17	3.1	6.34301	Brazil	1.51537	1.25769	0.829952
-67.8811	-20.8687	1.17	3.1	6.34301	Bolivia	1.51537	1.25769	0.829952
86.3086	23.0328	1.17	3.1	6.34301	India	1.51537	1.25769	0.829952
-64.2246	-0.294813	1.17	3.2	6.54751	Brazil	1.50626	1.25313	0.831947
-60.9369	-2.4577	1.17	3.2	6.54751	Brazil	1.50626	1.25313	0.831947
-67.6647	-5.65208	1.17	3.3	6.75201	Brazil	1.49749	1.24874	0.833893
-69.0698	-6.55315	1.17	3.3	6.75201	Brazil	1.49749	1.24874	0.833893
-65.0349	-11.7562	1.17	3.3	6.75201	Brazil	1.49749	1.24874	0.833893
78.4437	17.3461	1.17	3.4	6.95651	India	1.48902	1.24451	0.835791
-58.2538	-1.94777	1.17	3.5	7.16101	Brazil	1.48085	1.24042	0.837645
-67.2202	-2.44146	1.17	3.7	7.57001	Brazil	1.4653	1.23265	0.841227
-38.9325	-4.5661	1.17	3.7	7.57001	Brazil	1.4653	1.23265	0.841227
-74.856	22.8783	1.17	3.7	7.57001	The Bahamas	1.4653	1.23265	0.841227
-66.2615	-2.1891	1.17	3.9	7.97901	Brazil	1.45072	1.22536	0.844655
-39.7202	-5.15705	1.17	4	8.18351	Brazil	1.44377	1.22188	0.846317
-69.6073	2.58048	1.17	4.2	8.59251	Colombia	1.43045	1.21522	0.84954
49.1854	-18.6854	1.17	4.2	8.59251	Madagascar	1.43045	1.21522	0.84954
-66.7022	-11.5694	1.17	4.4	9.00151	Bolivia	1.41787	1.20893	0.852642
109.927	20.9169	1.17	4.5	9.20601	China	1.41183	1.20591	0.854151
109.688	19.5168	1.17	4.8	9.81951	China	1.39463	1.19731	0.858519
-63.8632	-17.4909	1.17	4.9	10.024	Bolivia	1.38918	1.19459	0.859925
30.585	8.07279	1.18	0.5	1.02604	South Sudan	2.14554	1.57277	0.733042
-68.5096	8.4665	1.18	0.5	1.02604	Venezuela	2.14554	1.57277	0.733042
-57.5742	-16.8977	1.18	0.5	1.02604	Brazil	2.14554	1.57277	0.733042
-57.4544	-17.3237	1.18	0.5	1.02604	Brazil	2.14554	1.57277	0.733042
139.526	-17.4764	1.18	0.5	1.02604	Australia	2.14554	1.57277	0.733042
23.5928	-18.5088	1.18	0.5	1.02604	Botswana	2.14554	1.57277	0.733042
89.3938	22.6477	1.18	0.5	1.02604	Bangladesh	2.14554	1.57277	0.733042
-56.0311	-1.87705	1.18	0.6	1.23054	Brazil	2.07271	1.53636	0.74123
-74.3929	8.76051	1.18	0.6	1.23054	Colombia	2.07271	1.53636	0.74123
-64.2803	-15.63	1.18	0.6	1.23054	Bolivia	2.07271	1.53636	0.74123
17.9866	-1.66464	1.18	0.7	1.43504	Democratic Republic of the Congo	2.01304	1.50652	0.74838
-45.012	-2.45533	1.18	0.7	1.43504	Brazil	2.01304	1.50652	0.74838
-67.1622	7.46842	1.18	0.7	1.43504	Venezuela	2.01304	1.50652	0.74838
30.5655	7.63446	1.18	0.7	1.43504	South Sudan	2.01304	1.50652	0.74838
80.1354	9.74716	1.18	0.7	1.43504	Sri Lanka	2.01304	1.50652	0.74838
-54.7723	-2.13273	1.18	0.8	1.63954	Brazil	1.96273	1.48136	0.754747
104.849	12.1956	1.18	0.8	1.63954	Cambodia	1.96273	1.48136	0.754747
-63.6192	-14.3697	1.18	0.8	1.63954	Bolivia	1.96273	1.48136	0.754747
139.015	-16.9521	1.18	0.8	1.63954	Australia	1.96273	1.48136	0.754747
-77.4494	21.6968	1.18	0.8	1.63954	Cuba	1.96273	1.48136	0.754747
-48.7573	-0.921563	1.18	0.9	1.84404	Brazil	1.91938	1.45969	0.760501
132.306	-1.27603	1.18	0.9	1.84404	Indonesia	1.91938	1.45969	0.760501
-54.4688	-2.49921	1.18	0.9	1.84404	Brazil	1.91938	1.45969	0.760501
122.132	6.92984	1.18	0.9	1.84404	Philippines	1.91938	1.45969	0.760501
-66.7448	7.48032	1.18	0.9	1.84404	Venezuela	1.91938	1.45969	0.760501
-73.7704	7.63759	1.18	0.9	1.84404	Colombia	1.91938	1.45969	0.760501
-75.8493	9.40159	1.18	0.9	1.84404	Colombia	1.91938	1.45969	0.760501
-61.9969	-4.30075	1.18	1	2.04854	Brazil	1.88141	1.4407	0.765758
30.7177	7.20861	1.18	1	2.04854	South Sudan	1.88141	1.4407	0.765758
-66.8592	-14.3575	1.18	1	2.04854	Bolivia	1.88141	1.4407	0.765758
-92.2414	17.8707	1.18	1	2.04854	Mexico	1.88141	1.4407	0.765758
88.5602	22.6432	1.18	1	2.04854	India	1.88141	1.4407	0.765758
119.153	-2.37888	1.18	1.1	2.25304	Indonesia	1.8477	1.42385	0.770607
123.13	9.58042	1.18	1.1	2.25304	Philippines	1.8477	1.42385	0.770607
45.8925	-15.8576	1.18	1.1	2.25304	Madagascar	1.8477	1.42385	0.770607
137.926	-16.4967	1.18	1.1	2.25304	Australia	1.8477	1.42385	0.770607
-60.7024	-2.63981	1.18	1.2	2.45754	Brazil	1.81745	1.40872	0.775111
102.215	15.7264	1.18	1.2	2.45754	Thailand	1.81745	1.40872	0.775111
76.7948	13.8926	1.18	1.4	2.86654	India	1.76506	1.38253	0.783276
102.555	23.6963	1.18	1.4	2.86654	China	1.76506	1.38253	0.783276
-57.6613	-2.96079	1.18	1.5	3.07104	Brazil	1.7421	1.37105	0.78701
122.935	11.4682	1.18	1.5	3.07104	Philippines	1.7421	1.37105	0.78701
115.815	-0.161042	1.18	1.6	3.27554	Indonesia	1.72089	1.36045	0.790547
-61.7985	-4.22593	1.18	1.6	3.27554	Brazil	1.72089	1.36045	0.790547
-76.9643	8.07648	1.18	1.6	3.27554	Colombia	1.72089	1.36045	0.790547
-61.997	8.87167	1.18	1.6	3.27554	Venezuela	1.72089	1.36045	0.790547
109.981	23.0201	1.18	1.6	3.27554	China	1.72089	1.36045	0.790547
112.321	0.66684	1.18	1.8	3.68454	Indonesia	1.68285	1.34142	0.797115
141.255	-8.90079	1.18	1.8	3.68454	Papua New Guinea	1.68285	1.34142	0.797115
-61.7934	7.86006	1.18	2	4.09354	Venezuela	1.64952	1.32476	0.803118
-57.0115	-2.69502	1.18	2.1	4.29804	Brazil	1.63432	1.31716	0.805938
123.405	8.61027	1.18	2.1	4.29804	Philippines	1.63432	1.31716	0.805938
46.5605	-16.3862	1.18	2.1	4.29804	Madagascar	1.63432	1.31716	0.805938
-64.9015	-2.63542	1.18	2.2	4.50254	Brazil	1.61995	1.30997	0.808652
35.2968	-4.39924	1.18	2.2	4.50254	United Republic of Tanzania	1.61995	1.30997	0.808652
-75.313	9.92188	1.18	2.2	4.50254	Colombia	1.61995	1.30997	0.808652
114.784	-1.64932	1.18	2.5	5.11604	Indonesia	1.5811	1.29055	0.816235
76.5253	13.2409	1.18	2.6	5.32054	India	1.56937	1.28469	0.818599
-66.1328	-2.49256	1.18	2.8	5.72954	Brazil	1.54744	1.27372	0.823114
-63.8676	-5.67058	1.18	2.9	5.93404	Brazil	1.53717	1.26858	0.825274
-48.2698	-19.0067	1.18	3.2	6.54754	Brazil	1.5087	1.25435	0.831411
-66.7088	3.39535	1.18	3.4	6.95654	Venezuela	1.49143	1.24571	0.835249
-60.5448	-3.3614	1.18	3.8	7.77454	Brazil	1.46026	1.23013	0.842405
-64.1104	-3.52324	1.18	4.2	8.59254	Brazil	1.43276	1.21638	0.848976
-67.11	-13.021	1.18	4.3	8.79704	Bolivia	1.42637	1.21319	0.850539
-65.0055	-15.1241	1.18	4.4	9.00154	Bolivia	1.42016	1.21008	0.852073
-103.037	20.9496	1.18	4.6	9.41054	Mexico	1.40822	1.20411	0.855058
30.7765	-1.77568	1.18	4.7	9.61504	Rwanda	1.40248	1.20124	0.856511
-74.6479	-4.90913	1.18	4.7	9.61504	Peru	1.40248	1.20124	0.856511
-66.6729	-4.54647	1.18	4.8	9.81954	Brazil	1.39688	1.19844	0.85794
104.486	12.7118	1.19	0.5	1.02607	Cambodia	2.14897	1.57448	0.73267
-57.5204	-16.8117	1.19	0.5	1.02607	Brazil	2.14897	1.57448	0.73267
-57.4865	-17.0996	1.19	0.5	1.02607	Brazil	2.14897	1.57448	0.73267
111.848	21.6828	1.19	0.5	1.02607	China	2.14897	1.57448	0.73267
-57.7609	-2.57461	1.19	0.6	1.23057	Brazil	2.07603	1.53802	0.740844
-61.8558	-4.24268	1.19	0.6	1.23057	Brazil	2.07603	1.53802	0.740844
-57.4365	-18.0604	1.19	0.6	1.23057	Brazil	2.07603	1.53802	0.740844
24.6902	-20.0943	1.19	0.6	1.23057	Botswana	2.07603	1.53802	0.740844
-80.0838	-3.42886	1.19	0.7	1.43507	Ecuador	2.01627	1.50813	0.747983
-74.524	9.10982	1.19	0.7	1.43507	Colombia	2.01627	1.50813	0.747983
31.1713	9.41266	1.19	0.7	1.43507	South Sudan	2.01627	1.50813	0.747983
78.963	10.0455	1.19	0.7	1.43507	India	2.01627	1.50813	0.747983
79.8049	10.5074	1.19	0.7	1.43507	India	2.01627	1.50813	0.747983
105.166	11.7133	1.19	0.7	1.43507	Cambodia	2.01627	1.50813	0.747983
-3.94659	15.2285	1.19	0.7	1.43507	Mali	2.01627	1.50813	0.747983
-99.1226	19.7991	1.19	0.7	1.43507	Mexico	2.01627	1.50813	0.747983
-54.8408	-2.15436	1.19	0.8	1.63957	Brazil	1.96587	1.48294	0.75434
-56.6996	-2.6462	1.19	0.8	1.63957	Brazil	1.96587	1.48294	0.75434
-73.6346	9.36449	1.19	0.8	1.63957	Colombia	1.96587	1.48294	0.75434
-50.1764	-10.4157	1.19	0.8	1.63957	Brazil	1.96587	1.48294	0.75434
105.127	11.3034	1.19	0.8	1.63957	Cambodia	1.96587	1.48294	0.75434
135.109	-14.8114	1.19	0.8	1.63957	Australia	1.96587	1.48294	0.75434
-57.4088	-17.8785	1.19	0.8	1.63957	Brazil	1.96587	1.48294	0.75434
24.9395	-20.8026	1.19	0.8	1.63957	Botswana	1.96587	1.48294	0.75434
-78.6663	22.3503	1.19	0.8	1.63957	Cuba	1.96587	1.48294	0.75434
112.12	0.734357	1.19	0.9	1.84407	Indonesia	1.92246	1.46123	0.760084
-56.6456	5.9585	1.19	0.9	1.84407	Suriname	1.92246	1.46123	0.760084
80.0198	12.4895	1.19	0.9	1.84407	India	1.92246	1.46123	0.760084
-67.0186	-20.64	1.19	0.9	1.84407	Bolivia	1.92246	1.46123	0.760084
106.74	20.779	1.19	0.9	1.84407	Vietnam	1.92246	1.46123	0.760084
-75.0438	8.69823	1.19	1	2.04857	Colombia	1.88442	1.44221	0.765333
-77.7992	21.5486	1.19	1	2.04857	Cuba	1.88442	1.44221	0.765333
-59.4867	-22.572	1.19	1	2.04857	Paraguay	1.88442	1.44221	0.765333
-37.7718	-4.52973	1.19	1.1	2.25307	Brazil	1.85066	1.42533	0.770174
-73.8664	7.8224	1.19	1.1	2.25307	Colombia	1.85066	1.42533	0.770174
-56.5454	-2.44185	1.19	1.2	2.45757	Brazil	1.82036	1.41018	0.774671
80.7879	8.98289	1.19	1.2	2.45757	Sri Lanka	1.82036	1.41018	0.774671
76.308	14.9446	1.19	1.2	2.45757	India	1.82036	1.41018	0.774671
-57.2615	-17.9771	1.19	1.2	2.45757	Brazil	1.82036	1.41018	0.774671
139.371	-6.57963	1.19	1.3	2.66207	Indonesia	1.79293	1.39646	0.778874
143.606	-13.96	1.19	1.3	2.66207	Australia	1.79293	1.39646	0.778874
-66.3836	-14.5716	1.19	1.3	2.66207	Bolivia	1.79293	1.39646	0.778874
78.9793	17.3335	1.19	1.3	2.66207	India	1.79293	1.39646	0.778874
-61.8074	-4.1726	1.19	1.4	2.86657	Brazil	1.76789	1.38394	0.782823
-57.6121	-18.6841	1.19	1.4	2.86657	Brazil	1.76789	1.38394	0.782823
-54.6638	-2.45779	1.19	1.5	3.07107	Brazil	1.74489	1.37245	0.78655
-49.3574	-6.0948	1.19	1.5	3.07107	Brazil	1.74489	1.37245	0.78655
-43.134	-11.3156	1.19	1.5	3.07107	Brazil	1.74489	1.37245	0.78655
79.7419	13.4164	1.19	1.5	3.07107	India	1.74489	1.37245	0.78655
18.974	-0.283201	1.19	1.7	3.48007	Democratic Republic of the Congo	1.70393	1.35197	0.793439
-79.9596	-2.34565	1.19	1.7	3.48007	Ecuador	1.70393	1.35197	0.793439
-65.9342	7.73881	1.19	1.7	3.48007	Venezuela	1.70393	1.35197	0.793439
104.306	17.6938	1.19	1.7	3.48007	Thailand	1.70393	1.35197	0.793439
73.3198	22.5345	1.19	1.7	3.48007	India	1.70393	1.35197	0.793439
12.9113	-7.19368	1.19	1.8	3.68457	Angola	1.68555	1.34277	0.79664
-65.052	7.70228	1.19	1.8	3.68457	Venezuela	1.68555	1.34277	0.79664
78.849	12.9432	1.19	1.9	3.88907	India	1.66833	1.33417	0.7997
-57.8775	-2.66427	1.19	2	4.09357	Brazil	1.65217	1.32608	0.802632
143.078	-7.93824	1.19	2	4.09357	Papua New Guinea	1.65217	1.32608	0.802632
-90.4382	17.2371	1.19	2	4.09357	Guatemala	1.65217	1.32608	0.802632
35.2531	-22.0319	1.19	2	4.09357	Mozambique	1.65217	1.32608	0.802632
77.4407	13.2107	1.19	2.1	4.29807	India	1.63694	1.31847	0.805449
-69.8635	-6.69332	1.19	2.2	4.50257	Brazil	1.62254	1.31127	0.808158
-91.7562	17.8342	1.19	2.2	4.50257	Mexico	1.62254	1.31127	0.808158
-75.9657	-5.53841	1.19	2.5	5.11607	Peru	1.58364	1.29182	0.815729
31.3722	-20.9977	1.19	2.8	5.72957	Zimbabwe	1.54993	1.27496	0.822596
-65.4893	-2.41038	1.19	2.9	5.93407	Brazil	1.53963	1.26982	0.824753
-58.8385	-3.36448	1.19	3.2	6.54757	Brazil	1.51112	1.25556	0.830881
109.145	14.301	1.19	3.3	6.75207	Vietnam	1.50231	1.25116	0.83282
-66.2818	-11.0438	1.19	3.4	6.95657	Bolivia	1.49382	1.24691	0.834712
112.787	23.4926	1.19	3.5	7.16107	China	1.48562	1.24281	0.83656
-66.2372	-3.70121	1.19	3.7	7.57007	Brazil	1.47003	1.23501	0.84013
-39.4812	-6.61179	1.19	3.7	7.57007	Brazil	1.47003	1.23501	0.84013
-83.6354	13.5435	1.19	3.7	7.57007	Nicaragua	1.47003	1.23501	0.84013
-64.9897	-14.4218	1.19	3.7	7.57007	Bolivia	1.47003	1.23501	0.84013
76.7745	13.6188	1.19	4.3	8.79707	India	1.42866	1.21433	0.849978
-100.513	20.0685	1.19	4.9	10.0241	Mexico	1.39366	1.19683	0.858769
-79.8218	-2.34098	1.2	0.5	1.0261	Ecuador	2.15238	1.57619	0.732301
107.295	-6.02008	1.2	0.5	1.0261	Indonesia	2.15238	1.57619	0.732301
-50.8808	-10.7437	1.2	0.5	1.0261	Brazil	2.15238	1.57619	0.732301
-88.107	18.1272	1.2	0.5	1.0261	Belize	2.15238	1.57619	0.732301
23.3175	-19.3488	1.2	0.5	1.0261	Botswana	2.15238	1.57619	0.732301
89.5977	22.5953	1.2	0.5	1.0261	Bangladesh	2.15238	1.57619	0.732301
-50.5587	-10.9096	1.2	0.6	1.2306	Brazil	2.07932	1.53966	0.740463
-80.8039	23.071	1.2	0.6	1.2306	Cuba	2.07932	1.53966	0.740463
35.1455	-16.4657	1.2	0.7	1.4351	Malawi	2.01947	1.50973	0.74759
-53.7692	-2.03468	1.2	0.8	1.6396	Brazil	1.96899	1.4845	0.753937
-56.7646	-2.4517	1.2	0.8	1.6396	Brazil	1.96899	1.4845	0.753937
-45.3635	-3.49115	1.2	0.8	1.6396	Brazil	1.96899	1.4845	0.753937
-92.0148	17.8892	1.2	0.8	1.6396	Mexico	1.96899	1.4845	0.753937
-65.5332	-12.6663	1.2	0.9	1.8441	Bolivia	1.92551	1.46275	0.759672
-69.5818	-15.9753	1.2	0.9	1.8441	Peru	1.92551	1.46275	0.759672
25.7396	-20.8104	1.2	0.9	1.8441	Botswana	1.92551	1.46275	0.759672
33.4468	1.35944	1.2	1	2.0486	Uganda	1.88742	1.44371	0.764912
-45.4605	-3.65638	1.2	1	2.0486	Brazil	1.88742	1.44371	0.764912
-62.1677	-3.99203	1.2	1	2.0486	Brazil	1.88742	1.44371	0.764912
-62.0993	8.66352	1.2	1	2.0486	Venezuela	1.88742	1.44371	0.764912
28.5698	-9.71361	1.2	1	2.0486	Democratic Republic of the Congo	1.88742	1.44371	0.764912
104.628	10.2686	1.2	1	2.0486	Vietnam	1.88742	1.44371	0.764912
135.247	-14.7189	1.2	1	2.0486	Australia	1.88742	1.44371	0.764912
-57.6771	-17.6897	1.2	1	2.0486	Brazil	1.88742	1.44371	0.764912
-80.0328	-3.29123	1.2	1.1	2.2531	Ecuador	1.8536	1.4268	0.769745
-92.3813	17.873	1.2	1.1	2.2531	Mexico	1.8536	1.4268	0.769745
-50.2903	1.75565	1.2	1.2	2.4576	Brazil	1.82325	1.41163	0.774235
110.22	-1.77342	1.2	1.2	2.4576	Indonesia	1.82325	1.41163	0.774235
-75.3021	10.111	1.2	1.2	2.4576	Colombia	1.82325	1.41163	0.774235
6.76598	6.66986	1.2	1.3	2.6621	Nigeria	1.79577	1.39789	0.778431
44.6266	-19.1948	1.2	1.3	2.6621	Madagascar	1.79577	1.39789	0.778431
141.394	-19.2867	1.2	1.3	2.6621	Australia	1.79577	1.39789	0.778431
-77.3438	20.8862	1.2	1.3	2.6621	Cuba	1.79577	1.39789	0.778431
-75.5462	10.121	1.2	1.4	2.8666	Colombia	1.7707	1.38535	0.782374
-49.7687	-10.9188	1.2	1.4	2.8666	Brazil	1.7707	1.38535	0.782374
-64.9646	-12.9214	1.2	1.5	3.0711	Bolivia	1.74767	1.37383	0.786096
-65.1453	-15.5049	1.2	1.5	3.0711	Bolivia	1.74767	1.37383	0.786096
81.1711	20.9004	1.2	1.5	3.0711	India	1.74767	1.37383	0.786096
70.4046	22.4046	1.2	1.5	3.0711	India	1.74767	1.37383	0.786096
104	-2.95771	1.2	1.6	3.2756	Indonesia	1.72639	1.3632	0.789622
-59.2737	-3.59886	1.2	1.6	3.2756	Brazil	1.72639	1.3632	0.789622
5.13169	12.6329	1.2	1.7	3.4801	Nigeria	1.70664	1.35332	0.792973
-70.2436	-4.57863	1.2	1.8	3.6846	Brazil	1.68822	1.34411	0.796169
-65.2257	-7.99913	1.2	1.8	3.6846	Brazil	1.68822	1.34411	0.796169
79.9846	18.5346	1.2	1.8	3.6846	India	1.68822	1.34411	0.796169
112.583	22.9276	1.2	1.8	3.6846	China	1.68822	1.34411	0.796169
-60.9046	-3.28484	1.2	1.9	3.8891	Brazil	1.67099	1.33549	0.799224
18.6615	-1.69747	1.2	2	4.0936	Democratic Republic of the Congo	1.6548	1.3274	0.802152
-74.2829	-5.17762	1.2	2.1	4.2981	Peru	1.63954	1.31977	0.804964
104.584	17.555	1.2	2.1	4.2981	Thailand	1.63954	1.31977	0.804964
-39.9703	-19.3493	1.2	2.2	4.5026	Brazil	1.62512	1.31256	0.807669
80.9579	6.53721	1.2	2.3	4.7071	Sri Lanka	1.61147	1.30573	0.810276
-65.8246	9.45871	1.2	2.3	4.7071	Venezuela	1.61147	1.30573	0.810276
86.2881	23.1582	1.2	2.3	4.7071	India	1.61147	1.30573	0.810276
-80.0789	0.040323	1.2	2.4	4.9116	Ecuador	1.5985	1.29925	0.812794
111.535	21.8025	1.2	2.6	5.3206	China	1.57439	1.28719	0.817584
-59.3312	0.922954	1.2	2.8	5.7296	Brazil	1.55239	1.27619	0.822084
95.8634	20.5157	1.2	2.8	5.7296	Myanmar	1.55239	1.27619	0.822084
-75.9747	-5.97577	1.2	2.9	5.9341	Peru	1.54208	1.27104	0.824237
-76.029	-6.00731	1.2	2.9	5.9341	Peru	1.54208	1.27104	0.824237
15.2986	13.2609	1.2	3.7	7.5701	Chad	1.47236	1.23618	0.83959
142.32	-7.81267	1.2	3.8	7.7746	Papua New Guinea	1.46493	1.23246	0.841314
110.477	19.8563	1.2	3.8	7.7746	China	1.46493	1.23246	0.841314
-64.6905	-16.4533	1.2	3.9	7.9791	Bolivia	1.45772	1.22886	0.843002
-74.4938	-4.90396	1.2	4	8.1836	Peru	1.45072	1.22536	0.844655
30.5615	-17.0908	1.2	4.3	8.7971	Zimbabwe	1.43094	1.21547	0.849422
31.4718	-18.3186	1.2	4.5	9.2061	Zimbabwe	1.41863	1.20932	0.852452
108.93	-6.83234	1.21	0.5	1.02613	Indonesia	2.15576	1.57788	0.731937
31.1207	6.85359	1.21	0.5	1.02613	South Sudan	2.15576	1.57788	0.731937
-83.4332	15.0419	1.21	0.5	1.02613	Honduras	2.15576	1.57788	0.731937
-65.0031	-15.8398	1.21	0.5	1.02613	Bolivia	2.15576	1.57788	0.731937
110.276	21.0576	1.21	0.5	1.02613	China	2.15576	1.57788	0.731937
31.0095	7.19899	1.21	0.6	1.23063	South Sudan	2.0826	1.5413	0.740085
-65.1521	-13.5486	1.21	0.6	1.23063	Bolivia	2.0826	1.5413	0.740085
-63.9896	-15.9854	1.21	0.6	1.23063	Bolivia	2.0826	1.5413	0.740085
-97.8647	22.7099	1.21	0.6	1.23063	Mexico	2.0826	1.5413	0.740085
-74.6629	9.30062	1.21	0.7	1.43513	Colombia	2.02265	1.51132	0.747201
-81.2108	22.1508	1.21	0.7	1.43513	Cuba	2.02265	1.51132	0.747201
-62.6671	-3.4707	1.21	0.8	1.63963	Brazil	1.97209	1.48605	0.753538
36.076	4.53604	1.21	0.8	1.63963	Ethiopia	1.97209	1.48605	0.753538
-52.1337	-12.0789	1.21	0.8	1.63963	Brazil	1.97209	1.48605	0.753538
-64.7153	-13.0595	1.21	0.9	1.84413	Bolivia	1.92854	1.46427	0.759263
-88.2662	17.7003	1.21	0.9	1.84413	Belize	1.92854	1.46427	0.759263
-92.2426	18.1036	1.21	0.9	1.84413	Mexico	1.92854	1.46427	0.759263
-101.645	20.0188	1.21	0.9	1.84413	Mexico	1.92854	1.46427	0.759263
-157.364	1.96061	1.21	1	2.04863	Kiribati	1.89039	1.44519	0.764496
-72.4271	4.6021	1.21	1	2.04863	Colombia	1.89039	1.44519	0.764496
-73.7801	7.07292	1.21	1	2.04863	Colombia	1.89039	1.44519	0.764496
-94.4008	17.8048	1.21	1	2.04863	Mexico	1.89039	1.44519	0.764496
-36.7382	-5.30714	1.21	1.1	2.25313	Brazil	1.85652	1.42826	0.769321
-92.4471	14.7561	1.21	1.1	2.25313	Mexico	1.85652	1.42826	0.769321
-50.8457	-14.776	1.21	1.1	2.25313	Brazil	1.85652	1.42826	0.769321
-56.2075	-2.02879	1.21	1.2	2.45763	Brazil	1.82613	1.41306	0.773803
143.406	-4.17209	1.21	1.2	2.45763	Papua New Guinea	1.82613	1.41306	0.773803
-74.4282	9.28629	1.21	1.2	2.45763	Colombia	1.82613	1.41306	0.773803
99.9635	13.3259	1.21	1.2	2.45763	Thailand	1.82613	1.41306	0.773803
15.3061	-17.1635	1.21	1.2	2.45763	Angola	1.82613	1.41306	0.773803
-60.1105	-15.3978	1.21	1.3	2.66213	Brazil	1.7986	1.3993	0.777993
-67.7719	-19.478	1.21	1.3	2.66213	Bolivia	1.7986	1.3993	0.777993
35.0229	-21.1734	1.21	1.3	2.66213	Mozambique	1.7986	1.3993	0.777993
74.3687	23.4889	1.21	1.3	2.66213	India	1.7986	1.3993	0.777993
-65.977	-2.70634	1.21	1.4	2.86663	Brazil	1.77349	1.38674	0.78193
-62.0996	-23.9449	1.21	1.5	3.07113	Argentina	1.75042	1.37521	0.785646
-65.9984	-1.77985	1.21	1.6	3.27563	Brazil	1.72911	1.36456	0.789166
46.7373	-16.1298	1.21	1.6	3.27563	Madagascar	1.72911	1.36456	0.789166
104.197	17.9967	1.21	1.6	3.27563	Thailand	1.72911	1.36456	0.789166
-73.9281	8.86822	1.21	1.7	3.48013	Colombia	1.70933	1.35467	0.792512
44.3974	-18.8283	1.21	1.7	3.48013	Madagascar	1.70933	1.35467	0.792512
-101.61	22.9103	1.21	1.7	3.48013	Mexico	1.70933	1.35467	0.792512
2.21229	13.5721	1.21	1.8	3.68463	Niger	1.69089	1.34544	0.795703
-56.2781	-2.32242	1.21	2	4.09363	Brazil	1.6574	1.3287	0.801676
-64.8848	-2.62277	1.21	2	4.09363	Brazil	1.6574	1.3287	0.801676
128.311	-15.2037	1.21	2.1	4.29813	Australia	1.64212	1.32106	0.804484
76.7428	18.6348	1.21	2.2	4.50263	India	1.62769	1.31384	0.807185
-44.3073	-10.0222	1.21	2.3	4.70713	Brazil	1.61401	1.307	0.809788
7.24011	11.5861	1.21	2.4	4.91163	Nigeria	1.60102	1.30051	0.812301
31.1606	-0.711918	1.21	2.5	5.11613	Uganda	1.58866	1.29433	0.814731
-91.5112	17.5555	1.21	2.6	5.32063	Mexico	1.57687	1.28844	0.817084
-51.8331	-0.524624	1.21	2.8	5.72963	Brazil	1.55484	1.27742	0.821577
-99.8983	20.5105	1.21	2.8	5.72963	Mexico	1.55484	1.27742	0.821577
-90.8192	17.5467	1.21	2.9	5.93413	Guatemala	1.54451	1.27226	0.823727
138.615	-3.04373	1.21	3.1	6.34313	Indonesia	1.52508	1.26254	0.827852
-66.2361	-2.43935	1.21	3.2	6.54763	Brazil	1.51591	1.25795	0.829835
42.3476	11.7239	1.21	3.3	6.75213	Djibouti	1.50708	1.25354	0.831768
-76.4043	-11.071	1.21	3.8	7.77463	Peru	1.46724	1.23362	0.840777
-60.8563	-3.42705	1.21	4.2	8.59263	Brazil	1.43961	1.21981	0.847316
-62.4064	-3.89485	1.21	4.3	8.79713	Brazil	1.43319	1.2166	0.848872
45.318	-21.6337	1.21	4.3	8.79713	Madagascar	1.43319	1.2166	0.848872
38.9354	9.14892	1.21	4.7	9.61513	Ethiopia	1.40918	1.20459	0.854815
-4.92168	10.7702	1.21	4.9	10.0241	Burkina Faso	1.39807	1.19904	0.857635
112.184	0.925393	1.22	0.5	1.02616	Indonesia	2.15912	1.57956	0.731575
78.1657	8.77099	1.22	0.5	1.02616	India	2.15912	1.57956	0.731575
27.3023	-9.93153	1.22	0.5	1.02616	Democratic Republic of the Congo	2.15912	1.57956	0.731575
79.8222	13.0143	1.22	0.5	1.02616	India	2.15912	1.57956	0.731575
-57.4656	-17.1386	1.22	0.5	1.02616	Brazil	2.15912	1.57956	0.731575
-92.4051	18.2102	1.22	0.5	1.02616	Mexico	2.15912	1.57956	0.731575
-78.6313	22.5396	1.22	0.5	1.02616	Cuba	2.15912	1.57956	0.731575
-57.3325	-2.6861	1.22	0.6	1.23066	Brazil	2.08585	1.54292	0.739711
114.628	-3.92379	1.22	0.6	1.23066	Indonesia	2.08585	1.54292	0.739711
26.2563	-8.58165	1.22	0.6	1.23066	Democratic Republic of the Congo	2.08585	1.54292	0.739711
29.9854	9.44604	1.22	0.6	1.23066	South Sudan	2.08585	1.54292	0.739711
80.1603	9.7438	1.22	0.6	1.23066	Sri Lanka	2.08585	1.54292	0.739711
-54.5924	-2.05103	1.22	0.7	1.43516	Brazil	2.0258	1.5129	0.746816
-69.3675	5.20933	1.22	0.7	1.43516	Colombia	2.0258	1.5129	0.746816
132.573	-11.5546	1.22	0.7	1.43516	Australia	2.0258	1.5129	0.746816
-77.1256	20.6796	1.22	0.7	1.43516	Cuba	2.0258	1.5129	0.746816
115.298	22.869	1.22	0.7	1.43516	China	2.0258	1.5129	0.746816
-157.377	1.83958	1.22	0.8	1.63966	Kiribati	1.97517	1.48759	0.753142
-76.6629	-4.40902	1.22	0.8	1.63966	Peru	1.97517	1.48759	0.753142
-62.1909	9.02528	1.22	0.8	1.63966	Venezuela	1.97517	1.48759	0.753142
99.949	13.2149	1.22	0.8	1.63966	Thailand	1.97517	1.48759	0.753142
-4.66222	13.9897	1.22	0.8	1.63966	Mali	1.97517	1.48759	0.753142
-54.3503	-2.45889	1.22	0.9	1.84416	Brazil	1.93155	1.46578	0.758859
-57.4077	-17.1755	1.22	0.9	1.84416	Brazil	1.93155	1.46578	0.758859
12.9703	9.25434	1.22	1	2.04866	Cameroon	1.89334	1.44667	0.764083
-51.0142	-12.8823	1.22	1	2.04866	Brazil	1.89334	1.44667	0.764083
87.7137	22.5147	1.22	1	2.04866	India	1.89334	1.44667	0.764083
116.552	-1.58569	1.22	1.1	2.25316	Indonesia	1.85942	1.42971	0.768901
-66.2929	-2.11875	1.22	1.1	2.25316	Brazil	1.85942	1.42971	0.768901
105.654	12.2124	1.22	1.1	2.25316	Cambodia	1.85942	1.42971	0.768901
144.022	-14.5277	1.22	1.1	2.25316	Australia	1.85942	1.42971	0.768901
-3.96458	15.0854	1.22	1.1	2.25316	Mali	1.85942	1.42971	0.768901
-49.7286	-0.422096	1.22	1.2	2.45766	Brazil	1.82898	1.41449	0.773376
123.248	13.4814	1.22	1.2	2.45766	Philippines	1.82898	1.41449	0.773376
6.38513	4.51089	1.22	1.3	2.66216	Nigeria	1.80142	1.40071	0.77756
34.4034	-23.9969	1.22	1.4	2.86666	Mozambique	1.77626	1.38813	0.78149
110.158	-1.78405	1.22	1.5	3.07116	Indonesia	1.75316	1.37658	0.7852
-80.1247	-3.00861	1.22	1.6	3.27566	Ecuador	1.73182	1.36591	0.788714
-65.1326	-15.527	1.22	1.6	3.27566	Bolivia	1.73182	1.36591	0.788714
-57.9999	-21.0699	1.22	1.6	3.27566	Paraguay	1.73182	1.36591	0.788714
-79.8497	-2.33125	1.22	1.7	3.48016	Ecuador	1.712	1.356	0.792056
100.042	15.6037	1.22	1.7	3.48016	Thailand	1.712	1.356	0.792056
-71.7088	21.8256	1.22	1.7	3.48016	United Kingdom	1.712	1.356	0.792056
-64.4803	-5.82341	1.22	1.8	3.68466	Brazil	1.69353	1.34676	0.795241
-57.6324	-17.7616	1.22	1.8	3.68466	Brazil	1.69353	1.34676	0.795241
48.4811	-20.6976	1.22	1.8	3.68466	Madagascar	1.69353	1.34676	0.795241
35.6259	0.63385	1.22	1.9	3.88916	Kenya	1.67624	1.33812	0.798287
76.6813	17.8021	1.22	1.9	3.88916	India	1.67624	1.33812	0.798287
-53.0134	-11.5216	1.22	2	4.09366	Brazil	1.66	1.33	0.801205
135.858	-13.5288	1.22	2	4.09366	Australia	1.66	1.33	0.801205
-74.7281	11.0549	1.22	2.4	4.91166	Colombia	1.60352	1.30176	0.811814
77.0496	13.0104	1.22	2.4	4.91166	India	1.60352	1.30176	0.811814
-64.6314	-18.2898	1.22	2.4	4.91166	Bolivia	1.60352	1.30176	0.811814
80.7253	8.49345	1.22	2.6	5.32066	Sri Lanka	1.57934	1.28967	0.816588
77.5894	19.4396	1.22	2.7	5.52516	India	1.56806	1.28403	0.818865
-66.4765	-2.50138	1.22	2.8	5.72966	Brazil	1.55727	1.27863	0.821075
-52.2699	-18.5072	1.22	2.8	5.72966	Brazil	1.55727	1.27863	0.821075
139.105	-3.41633	1.22	2.9	5.93416	Indonesia	1.54693	1.27346	0.823221
-67.9768	3.34137	1.22	3.2	6.54766	Colombia	1.51828	1.25914	0.82932
144.237	-19.876	1.22	3.2	6.54766	Australia	1.51828	1.25914	0.82932
31.5815	-18.4839	1.22	3.3	6.75216	Zimbabwe	1.50943	1.25472	0.83125
-64.9603	-15.1354	1.22	3.7	7.57016	Bolivia	1.47699	1.2385	0.838526
-64.8318	-2.71352	1.22	3.8	7.77466	Brazil	1.46953	1.23477	0.840244
109.885	18.5597	1.22	3.8	7.77466	China	1.46953	1.23477	0.840244
-78.6264	1.76927	1.22	4	8.18366	Colombia	1.45529	1.22764	0.843575
-41.8404	-7.72628	1.22	4.3	8.79716	Brazil	1.43543	1.21772	0.848327
30.7802	8.31913	1.23	0.5	1.02619	South Sudan	2.16246	1.58123	0.731218
-72.5995	11.7216	1.23	0.5	1.02619	Colombia	2.16246	1.58123	0.731218
-67.0043	-14.2832	1.23	0.5	1.02619	Bolivia	2.16246	1.58123	0.731218
26.2487	-20.2937	1.23	0.5	1.02619	Botswana	2.16246	1.58123	0.731218
89.0536	22.5628	1.23	0.5	1.02619	Bangladesh	2.16246	1.58123	0.731218
31.3479	6.6256	1.23	0.6	1.23069	South Sudan	2.08907	1.54454	0.739341
31.3257	6.66732	1.23	0.6	1.23069	South Sudan	2.08907	1.54454	0.739341
-80.4437	8.2883	1.23	0.6	1.23069	Panama	2.08907	1.54454	0.739341
143.859	-14.4747	1.23	0.6	1.23069	Australia	2.08907	1.54454	0.739341
110.217	21.0229	1.23	0.6	1.23069	China	2.08907	1.54454	0.739341
89.3399	22.6991	1.23	0.6	1.23069	Bangladesh	2.08907	1.54454	0.739341
-67.2062	7.72793	1.23	0.7	1.43519	Venezuela	2.02894	1.51447	0.746434
100.188	13.4919	1.23	0.7	1.43519	Thailand	2.02894	1.51447	0.746434
100.388	13.5271	1.23	0.7	1.43519	Thailand	2.02894	1.51447	0.746434
102.444	16.0477	1.23	0.7	1.43519	Thailand	2.02894	1.51447	0.746434
30.7466	9.47652	1.23	0.8	1.63969	South Sudan	1.97823	1.48912	0.752751
122.623	11.5101	1.23	0.8	1.63969	Philippines	1.97823	1.48912	0.752751
24.9021	-20.7199	1.23	0.8	1.63969	Botswana	1.97823	1.48912	0.752751
-56.1698	-1.96984	1.23	0.9	1.84419	Brazil	1.93455	1.46727	0.758459
-71.0423	9.33804	1.23	0.9	1.84419	Venezuela	1.93455	1.46727	0.758459
-65.8498	-15.0289	1.23	0.9	1.84419	Bolivia	1.93455	1.46727	0.758459
136.722	-15.7012	1.23	0.9	1.84419	Australia	1.93455	1.46727	0.758459
-57.5604	-17.5239	1.23	0.9	1.84419	Brazil	1.93455	1.46727	0.758459
-46.8451	-0.987239	1.23	1	2.04869	Brazil	1.89628	1.44814	0.763675
-73.7668	8.155	1.23	1	2.04869	Colombia	1.89628	1.44814	0.763675
-3.26788	15.2804	1.23	1	2.04869	Mali	1.89628	1.44814	0.763675
114.83	-2.04373	1.23	1.1	2.25319	Indonesia	1.8623	1.43115	0.768485
-67.3531	7.67754	1.23	1.1	2.25319	Venezuela	1.8623	1.43115	0.768485
89.5373	23.992	1.23	1.1	2.25319	Bangladesh	1.8623	1.43115	0.768485
-74.2648	8.78089	1.23	1.2	2.45769	Colombia	1.83182	1.41591	0.772953
105.526	11.9702	1.23	1.2	2.45769	Cambodia	1.83182	1.41591	0.772953
-97.9677	22.4029	1.23	1.2	2.45769	Mexico	1.83182	1.41591	0.772953
-79.6698	-1.54731	1.23	1.3	2.66219	Ecuador	1.80421	1.4021	0.77713
-80.5596	-2.50699	1.23	1.3	2.66219	Ecuador	1.80421	1.4021	0.77713
-62.1518	-1.18468	1.23	1.4	2.86669	Brazil	1.77902	1.38951	0.781054
[truncated: 1,046,576+ more rows]

## Sheet: Seasonal
Pour_long	Pour_lat	Area(km2)	Depth_avg(m)	Maxdepth(m)	Country	Es/Esm	Fs/Fa
-63.4906	45.3544	0.1	0.5	1.0228	Canada	2.07615	1.53699
-64.5947	47.7668	0.1	0.5	1.0228	Canada	2.07615	1.53699
-74.5465	49.6158	0.1	0.5	1.0228	Canada	2.07615	1.53699
-96.8094	50.3675	0.1	0.5	1.0228	Canada	2.07615	1.53699
-85.674	50.5739	0.1	0.5	1.0228	Canada	2.07615	1.53699
-78.9948	50.8454	0.1	0.5	1.0228	Canada	2.07615	1.53699
-85.501	50.8998	0.1	0.5	1.0228	Canada	2.07615	1.53699
-82.5398	51.2437	0.1	0.5	1.0228	Canada	2.07615	1.53699
-82.9525	51.3026	0.1	0.5	1.0228	Canada	2.07615	1.53699
-85.3008	51.4563	0.1	0.5	1.0228	Canada	2.07615	1.53699
-81.7393	51.4565	0.1	0.5	1.0228	Canada	2.07615	1.53699
-84.1169	51.4731	0.1	0.5	1.0228	Canada	2.07615	1.53699
-81.7783	51.542	0.1	0.5	1.0228	Canada	2.07615	1.53699
-81.8877	51.765	0.1	0.5	1.0228	Canada	2.07615	1.53699
-81.9213	51.9129	0.1	0.5	1.0228	Canada	2.07615	1.53699
-83.1865	52.0512	0.1	0.5	1.0228	Canada	2.07615	1.53699
-82.2785	52.0821	0.1	0.5	1.0228	Canada	2.07615	1.53699
-83.0842	52.1232	0.1	0.5	1.0228	Canada	2.07615	1.53699
-82.4469	52.1611	0.1	0.5	1.0228	Canada	2.07615	1.53699
-84.4141	52.1858	0.1	0.5	1.0228	Canada	2.07615	1.53699
-83.2073	52.2414	0.1	0.5	1.0228	Canada	2.07615	1.53699
-84.1164	52.3505	0.1	0.5	1.0228	Canada	2.07615	1.53699
-86.6707	52.3664	0.1	0.5	1.0228	Canada	2.07615	1.53699
-83.1705	52.3872	0.1	0.5	1.0228	Canada	2.07615	1.53699
-82.3185	52.4342	0.1	0.5	1.0228	Canada	2.07615	1.53699
-81.918	52.4804	0.1	0.5	1.0228	Canada	2.07615	1.53699
-83.1469	52.5003	0.1	0.5	1.0228	Canada	2.07615	1.53699
-64.9969	52.5948	0.1	0.5	1.0228	Canada	2.07615	1.53699
-57.3993	52.8089	0.1	0.5	1.0228	Canada	2.07615	1.53699
-65.616	52.8301	0.1	0.5	1.0228	Canada	2.07615	1.53699
-81.2344	52.934	0.1	0.5	1.0228	Canada	2.07615	1.53699
-82.9687	53.154	0.1	0.5	1.0228	Canada	2.07615	1.53699
-82.5592	53.4071	0.1	0.5	1.0228	Canada	2.07615	1.53699
-85.8101	53.54	0.1	0.5	1.0228	Canada	2.07615	1.53699
-102.42	53.6201	0.1	0.5	1.0228	Canada	2.07615	1.53699
-82.9677	53.6234	0.1	0.5	1.0228	Canada	2.07615	1.53699
-82.9218	53.6629	0.1	0.5	1.0228	Canada	2.07615	1.53699
-86.3205	53.7521	0.1	0.5	1.0228	Canada	2.07615	1.53699
-86.5759	53.9605	0.1	0.5	1.0228	Canada	2.07615	1.53699
-86.7948	53.9778	0.1	0.5	1.0228	Canada	2.07615	1.53699
-80.9275	49.7143	0.1	0.6	1.2273	Canada	1.97285	1.44463
-61.7067	50.0995	0.1	0.6	1.2273	Canada	1.97285	1.44463
-97.9656	50.2697	0.1	0.6	1.2273	Canada	1.97285	1.44463
-98.8866	50.326	0.1	0.6	1.2273	Canada	1.97285	1.44463
-82.1718	51.309	0.1	0.6	1.2273	Canada	1.97285	1.44463
-82.2713	51.471	0.1	0.6	1.2273	Canada	1.97285	1.44463
-80.9512	51.5006	0.1	0.6	1.2273	Canada	1.97285	1.44463
-81.8043	51.5218	0.1	0.6	1.2273	Canada	1.97285	1.44463
-80.9811	51.5525	0.1	0.6	1.2273	Canada	1.97285	1.44463
-81.0008	51.5926	0.1	0.6	1.2273	Canada	1.97285	1.44463
-81.3229	51.6006	0.1	0.6	1.2273	Canada	1.97285	1.44463
-81.2635	51.6358	0.1	0.6	1.2273	Canada	1.97285	1.44463
-85.5127	51.6428	0.1	0.6	1.2273	Canada	1.97285	1.44463
-81.1952	51.6605	0.1	0.6	1.2273	Canada	1.97285	1.44463
-81.9218	51.7572	0.1	0.6	1.2273	Canada	1.97285	1.44463
-81.1433	51.8628	0.1	0.6	1.2273	Canada	1.97285	1.44463
-82.6844	52.0303	0.1	0.6	1.2273	Canada	1.97285	1.44463
-83.0344	52.14	0.1	0.6	1.2273	Canada	1.97285	1.44463
-84.6189	52.2302	0.1	0.6	1.2273	Canada	1.97285	1.44463
-85.4479	52.3713	0.1	0.6	1.2273	Canada	1.97285	1.44463
-85.4405	52.4169	0.1	0.6	1.2273	Canada	1.97285	1.44463
-83.4796	52.6757	0.1	0.6	1.2273	Canada	1.97285	1.44463
-83.2538	52.8003	0.1	0.6	1.2273	Canada	1.97285	1.44463
-81.2267	52.9098	0.1	0.6	1.2273	Canada	1.97285	1.44463
-83.1493	53.1496	0.1	0.6	1.2273	Canada	1.97285	1.44463
-83.3967	53.5534	0.1	0.6	1.2273	Canada	1.97285	1.44463
-83.5801	53.5654	0.1	0.6	1.2273	Canada	1.97285	1.44463
-83.561	53.6568	0.1	0.6	1.2273	Canada	1.97285	1.44463
-86.3014	53.7996	0.1	0.6	1.2273	Canada	1.97285	1.44463
-96.549	53.8617	0.1	0.6	1.2273	Canada	1.97285	1.44463
-86.2053	53.9256	0.1	0.6	1.2273	Canada	1.97285	1.44463
-64.2722	45.9498	0.1	0.7	1.4318	Canada	1.88953	1.37088
-80.5796	49.5831	0.1	0.7	1.4318	Canada	1.88953	1.37088
-100.762	49.6853	0.1	0.7	1.4318	Canada	1.88953	1.37088
-98.0879	50.5874	0.1	0.7	1.4318	Canada	1.88953	1.37088
-83.1691	50.7673	0.1	0.7	1.4318	Canada	1.88953	1.37088
-84.2504	50.7922	0.1	0.7	1.4318	Canada	1.88953	1.37088
-83.624	50.8747	0.1	0.7	1.4318	Canada	1.88953	1.37088
-82.8485	50.9942	0.1	0.7	1.4318	Canada	1.88953	1.37088
-82.4809	51.0139	0.1	0.7	1.4318	Canada	1.88953	1.37088
-83.9565	51.0579	0.1	0.7	1.4318	Canada	1.88953	1.37088
-83.2993	51.0617	0.1	0.7	1.4318	Canada	1.88953	1.37088
-80.1029	51.0758	0.1	0.7	1.4318	Canada	1.88953	1.37088
-82.6191	51.1637	0.1	0.7	1.4318	Canada	1.88953	1.37088
-82.9813	51.2507	0.1	0.7	1.4318	Canada	1.88953	1.37088
-82.4707	51.2921	0.1	0.7	1.4318	Canada	1.88953	1.37088
-83.0447	51.4337	0.1	0.7	1.4318	Canada	1.88953	1.37088
-86.6702	51.4367	0.1	0.7	1.4318	Canada	1.88953	1.37088
-81.6975	51.4892	0.1	0.7	1.4318	Canada	1.88953	1.37088
-98.9629	51.5079	0.1	0.7	1.4318	Canada	1.88953	1.37088
-81.3289	51.5123	0.1	0.7	1.4318	Canada	1.88953	1.37088
-83.916	51.5461	0.1	0.7	1.4318	Canada	1.88953	1.37088
-81.1684	51.6509	0.1	0.7	1.4318	Canada	1.88953	1.37088
-82.3008	51.6553	0.1	0.7	1.4318	Canada	1.88953	1.37088
-81.849	51.8049	0.1	0.7	1.4318	Canada	1.88953	1.37088
-81.5843	51.9136	0.1	0.7	1.4318	Canada	1.88953	1.37088
-82.2624	51.9318	0.1	0.7	1.4318	Canada	1.88953	1.37088
-82.8918	52.001	0.1	0.7	1.4318	Canada	1.88953	1.37088
-81.8645	52.0059	0.1	0.7	1.4318	Canada	1.88953	1.37088
-82.8115	52.059	0.1	0.7	1.4318	Canada	1.88953	1.37088
-83.3561	52.1545	0.1	0.7	1.4318	Canada	1.88953	1.37088
-82.635	52.1973	0.1	0.7	1.4318	Canada	1.88953	1.37088
-83.6018	52.2201	0.1	0.7	1.4318	Canada	1.88953	1.37088
-84.5867	52.2502	0.1	0.7	1.4318	Canada	1.88953	1.37088
-85.9195	52.3435	0.1	0.7	1.4318	Canada	1.88953	1.37088
-83.0775	52.4447	0.1	0.7	1.4318	Canada	1.88953	1.37088
-85.9726	52.5066	0.1	0.7	1.4318	Canada	1.88953	1.37088
-86.2712	52.5553	0.1	0.7	1.4318	Canada	1.88953	1.37088
-84.51	52.6573	0.1	0.7	1.4318	Canada	1.88953	1.37088
-84.6973	52.7428	0.1	0.7	1.4318	Canada	1.88953	1.37088
-80.7028	52.7485	0.1	0.7	1.4318	Canada	1.88953	1.37088
-84.9204	52.8129	0.1	0.7	1.4318	Canada	1.88953	1.37088
-80.8826	52.853	0.1	0.7	1.4318	Canada	1.88953	1.37088
-85.1537	52.99	0.1	0.7	1.4318	Canada	1.88953	1.37088
-83.349	52.9964	0.1	0.7	1.4318	Canada	1.88953	1.37088
-87.1895	53.0219	0.1	0.7	1.4318	Canada	1.88953	1.37088
-101.93	53.0371	0.1	0.7	1.4318	Canada	1.88953	1.37088
-86.0246	53.0669	0.1	0.7	1.4318	Canada	1.88953	1.37088
-82.9165	53.1373	0.1	0.7	1.4318	Canada	1.88953	1.37088
-83.2229	53.1561	0.1	0.7	1.4318	Canada	1.88953	1.37088
-84.999	53.2485	0.1	0.7	1.4318	Canada	1.88953	1.37088
-83.7288	53.3048	0.1	0.7	1.4318	Canada	1.88953	1.37088
-86.4712	53.3345	0.1	0.7	1.4318	Canada	1.88953	1.37088
-85.9435	53.3716	0.1	0.7	1.4318	Canada	1.88953	1.37088
-83.9448	53.3975	0.1	0.7	1.4318	Canada	1.88953	1.37088
-86.2119	53.5072	0.1	0.7	1.4318	Canada	1.88953	1.37088
-100.775	53.5415	0.1	0.7	1.4318	Canada	1.88953	1.37088
-86.1388	53.6245	0.1	0.7	1.4318	Canada	1.88953	1.37088
-100.336	53.6257	0.1	0.7	1.4318	Canada	1.88953	1.37088
-83.0902	53.6303	0.1	0.7	1.4318	Canada	1.88953	1.37088
-86.7202	53.6753	0.1	0.7	1.4318	Canada	1.88953	1.37088
-82.8689	53.7101	0.1	0.7	1.4318	Canada	1.88953	1.37088
-101.023	53.7797	0.1	0.7	1.4318	Canada	1.88953	1.37088
-57.1776	53.8325	0.1	0.7	1.4318	Canada	1.88953	1.37088
-85.5429	53.8656	0.1	0.7	1.4318	Canada	1.88953	1.37088
-86.1714	53.8933	0.1	0.7	1.4318	Canada	1.88953	1.37088
-86.349	53.9102	0.1	0.7	1.4318	Canada	1.88953	1.37088
-83.2684	53.9159	0.1	0.7	1.4318	Canada	1.88953	1.37088
-86.1927	53.9186	0.1	0.7	1.4318	Canada	1.88953	1.37088
-83.5627	43.6707	0.1	0.8	1.6363	United States of America	1.8202	1.31005
-73.3828	45.1941	0.1	0.8	1.6363	Canada	1.8202	1.31005
-81.4145	48.6711	0.1	0.8	1.6363	Canada	1.8202	1.31005
-98.3122	50.1684	0.1	0.8	1.6363	Canada	1.8202	1.31005
-61.699	50.1786	0.1	0.8	1.6363	Canada	1.8202	1.31005
-63.4845	50.2714	0.1	0.8	1.6363	Canada	1.8202	1.31005
-63.3469	50.2915	0.1	0.8	1.6363	Canada	1.8202	1.31005
-96.8076	50.3881	0.1	0.8	1.6363	Canada	1.8202	1.31005
-97.7066	50.4199	0.1	0.8	1.6363	Canada	1.8202	1.31005
-83.0525	50.6354	0.1	0.8	1.6363	Canada	1.8202	1.31005
-78.7602	50.9707	0.1	0.8	1.6363	Canada	1.8202	1.31005
-82.8567	50.9894	0.1	0.8	1.6363	Canada	1.8202	1.31005
-82.1645	51.2206	0.1	0.8	1.6363	Canada	1.8202	1.31005
-98.9091	51.2232	0.1	0.8	1.6363	Canada	1.8202	1.31005
-82.3956	51.2669	0.1	0.8	1.6363	Canada	1.8202	1.31005
-56.4004	51.3413	0.1	0.8	1.6363	Canada	1.8202	1.31005
-81.7111	51.4319	0.1	0.8	1.6363	Canada	1.8202	1.31005
-56.2573	51.4342	0.1	0.8	1.6363	Canada	1.8202	1.31005
-82.27	51.467	0.1	0.8	1.6363	Canada	1.8202	1.31005
-81.6949	51.4725	0.1	0.8	1.6363	Canada	1.8202	1.31005
-81.1019	51.4967	0.1	0.8	1.6363	Canada	1.8202	1.31005
-80.9853	51.4978	0.1	0.8	1.6363	Canada	1.8202	1.31005
-81.4549	51.5758	0.1	0.8	1.6363	Canada	1.8202	1.31005
-81.9257	51.6049	0.1	0.8	1.6363	Canada	1.8202	1.31005
-81.7274	51.6339	0.1	0.8	1.6363	Canada	1.8202	1.31005
-81.1859	51.6452	0.1	0.8	1.6363	Canada	1.8202	1.31005
-81.9911	51.7742	0.1	0.8	1.6363	Canada	1.8202	1.31005
-86.9063	51.7812	0.1	0.8	1.6363	Canada	1.8202	1.31005
-82.689	51.8753	0.1	0.8	1.6363	Canada	1.8202	1.31005
-65.1641	51.8938	0.1	0.8	1.6363	Canada	1.8202	1.31005
-82.2006	51.9029	0.1	0.8	1.6363	Canada	1.8202	1.31005
-83.1978	51.9046	0.1	0.8	1.6363	Canada	1.8202	1.31005
-86.1177	51.9945	0.1	0.8	1.6363	Canada	1.8202	1.31005
-99.0505	52.0381	0.1	0.8	1.6363	Canada	1.8202	1.31005
-82.8033	52.0551	0.1	0.8	1.6363	Canada	1.8202	1.31005
-83.2741	52.0559	0.1	0.8	1.6363	Canada	1.8202	1.31005
-82.4879	52.066	0.1	0.8	1.6363	Canada	1.8202	1.31005
-82.7783	52.0865	0.1	0.8	1.6363	Canada	1.8202	1.31005
-58.6024	52.1572	0.1	0.8	1.6363	Canada	1.8202	1.31005
-82.7264	52.1948	0.1	0.8	1.6363	Canada	1.8202	1.31005
-82.7785	52.2021	0.1	0.8	1.6363	Canada	1.8202	1.31005
-82.7074	52.2269	0.1	0.8	1.6363	Canada	1.8202	1.31005
-82.4509	52.2558	0.1	0.8	1.6363	Canada	1.8202	1.31005
-83.1254	52.3086	0.1	0.8	1.6363	Canada	1.8202	1.31005
-101.933	52.3471	0.1	0.8	1.6363	Canada	1.8202	1.31005
-82.2555	52.4363	0.1	0.8	1.6363	Canada	1.8202	1.31005
-86.4395	52.523	0.1	0.8	1.6363	Canada	1.8202	1.31005
-89.0878	52.5383	0.1	0.8	1.6363	Canada	1.8202	1.31005
-84.2521	52.5724	0.1	0.8	1.6363	Canada	1.8202	1.31005
-84.5812	52.6798	0.1	0.8	1.6363	Canada	1.8202	1.31005
-80.8848	52.79	0.1	0.8	1.6363	Canada	1.8202	1.31005
-83.7507	52.8714	0.1	0.8	1.6363	Canada	1.8202	1.31005
-81.5951	52.9092	0.1	0.8	1.6363	Canada	1.8202	1.31005
-86.6216	52.9162	0.1	0.8	1.6363	Canada	1.8202	1.31005
-81.7596	52.9521	0.1	0.8	1.6363	Canada	1.8202	1.31005
-83.8032	52.9538	0.1	0.8	1.6363	Canada	1.8202	1.31005
-81.8244	52.9695	0.1	0.8	1.6363	Canada	1.8202	1.31005
-66.3574	52.9811	0.1	0.8	1.6363	Canada	1.8202	1.31005
-81.5116	52.9884	0.1	0.8	1.6363	Canada	1.8202	1.31005
-83.5576	52.9914	0.1	0.8	1.6363	Canada	1.8202	1.31005
-96.5227	52.9937	0.1	0.8	1.6363	Canada	1.8202	1.31005
-82.7232	53.0274	0.1	0.8	1.6363	Canada	1.8202	1.31005
-84.0745	53.0362	0.1	0.8	1.6363	Canada	1.8202	1.31005
-85.5567	53.0818	0.1	0.8	1.6363	Canada	1.8202	1.31005
-85.2037	53.1185	0.1	0.8	1.6363	Canada	1.8202	1.31005
-83.0442	53.1301	0.1	0.8	1.6363	Canada	1.8202	1.31005
-84.385	53.1496	0.1	0.8	1.6363	Canada	1.8202	1.31005
-83.2931	53.1539	0.1	0.8	1.6363	Canada	1.8202	1.31005
-86.1789	53.2419	0.1	0.8	1.6363	Canada	1.8202	1.31005
-83.3385	53.2505	0.1	0.8	1.6363	Canada	1.8202	1.31005
-83.2357	53.2803	0.1	0.8	1.6363	Canada	1.8202	1.31005
-86.2664	53.3242	0.1	0.8	1.6363	Canada	1.8202	1.31005
-85.4439	53.3546	0.1	0.8	1.6363	Canada	1.8202	1.31005
-83.6045	53.4411	0.1	0.8	1.6363	Canada	1.8202	1.31005
-83.6532	53.4553	0.1	0.8	1.6363	Canada	1.8202	1.31005
-85.5104	53.4818	0.1	0.8	1.6363	Canada	1.8202	1.31005
-82.9793	53.5107	0.1	0.8	1.6363	Canada	1.8202	1.31005
-85.5074	53.5676	0.1	0.8	1.6363	Canada	1.8202	1.31005
-83.3887	53.5682	0.1	0.8	1.6363	Canada	1.8202	1.31005
-82.9752	53.5836	0.1	0.8	1.6363	Canada	1.8202	1.31005
-90.5382	53.5864	0.1	0.8	1.6363	Canada	1.8202	1.31005
-83.1601	53.6055	0.1	0.8	1.6363	Canada	1.8202	1.31005
-85.1637	53.6107	0.1	0.8	1.6363	Canada	1.8202	1.31005
-85.3906	53.6143	0.1	0.8	1.6363	Canada	1.8202	1.31005
-83.5142	53.6439	0.1	0.8	1.6363	Canada	1.8202	1.31005
-83.6573	53.6484	0.1	0.8	1.6363	Canada	1.8202	1.31005
-101.931	53.6549	0.1	0.8	1.6363	Canada	1.8202	1.31005
-83.1219	53.6854	0.1	0.8	1.6363	Canada	1.8202	1.31005
-82.7582	53.7256	0.1	0.8	1.6363	Canada	1.8202	1.31005
-84.1391	53.739	0.1	0.8	1.6363	Canada	1.8202	1.31005
-91.579	53.7403	0.1	0.8	1.6363	Canada	1.8202	1.31005
-85.8483	53.7485	0.1	0.8	1.6363	Canada	1.8202	1.31005
-83.3669	53.8169	0.1	0.8	1.6363	Canada	1.8202	1.31005
-84.5634	53.8221	0.1	0.8	1.6363	Canada	1.8202	1.31005
-86.6093	53.8316	0.1	0.8	1.6363	Canada	1.8202	1.31005
-86.1771	53.8517	0.1	0.8	1.6363	Canada	1.8202	1.31005
-66.3465	53.8599	0.1	0.8	1.6363	Canada	1.8202	1.31005
-85.6646	53.8677	0.1	0.8	1.6363	Canada	1.8202	1.31005
-86.9431	53.9051	0.1	0.8	1.6363	Canada	1.8202	1.31005
-86.8091	53.9169	0.1	0.8	1.6363	Canada	1.8202	1.31005
-86.1631	53.9239	0.1	0.8	1.6363	Canada	1.8202	1.31005
-82.3523	53.9554	0.1	0.8	1.6363	Canada	1.8202	1.31005
-86.1314	53.9921	0.1	0.8	1.6363	Canada	1.8202	1.31005
-99.2664	45.3873	0.1	0.9	1.8408	United States of America	1.76116	1.25863
-82.4868	49.6906	0.1	0.9	1.8408	Canada	1.76116	1.25863
-80.4322	49.8306	0.1	0.9	1.8408	Canada	1.76116	1.25863
-80.8431	49.8382	0.1	0.9	1.8408	Canada	1.76116	1.25863
-61.7388	50.1769	0.1	0.9	1.8408	Canada	1.76116	1.25863
-61.665	50.2029	0.1	0.9	1.8408	Canada	1.76116	1.25863
-79.2553	50.2229	0.1	0.9	1.8408	Canada	1.76116	1.25863
-78.8703	50.4755	0.1	0.9	1.8408	Canada	1.76116	1.25863
-83.317	50.5565	0.1	0.9	1.8408	Canada	1.76116	1.25863
-74.2245	50.7704	0.1	0.9	1.8408	Canada	1.76116	1.25863
-79.7802	50.7924	0.1	0.9	1.8408	Canada	1.76116	1.25863
-83.1006	50.7968	0.1	0.9	1.8408	Canada	1.76116	1.25863
-83.8502	50.8968	0.1	0.9	1.8408	Canada	1.76116	1.25863
-82.3324	50.9474	0.1	0.9	1.8408	Canada	1.76116	1.25863
-80.342	50.9883	0.1	0.9	1.8408	Canada	1.76116	1.25863
-98.0646	51.0036	0.1	0.9	1.8408	Canada	1.76116	1.25863
-98.7152	51.0302	0.1	0.9	1.8408	Canada	1.76116	1.25863
-83.1896	51.0602	0.1	0.9	1.8408	Canada	1.76116	1.25863
-82.2021	51.0811	0.1	0.9	1.8408	Canada	1.76116	1.25863
-82.2948	51.0977	0.1	0.9	1.8408	Canada	1.76116	1.25863
-82.7843	51.1218	0.1	0.9	1.8408	Canada	1.76116	1.25863
-82.6671	51.1461	0.1	0.9	1.8408	Canada	1.76116	1.25863
-82.3838	51.2085	0.1	0.9	1.8408	Canada	1.76116	1.25863
-82.4794	51.2502	0.1	0.9	1.8408	Canada	1.76116	1.25863
-82.3198	51.3057	0.1	0.9	1.8408	Canada	1.76116	1.25863
-82.173	51.3263	0.1	0.9	1.8408	Canada	1.76116	1.25863
-56.3169	51.3374	0.1	0.9	1.8408	Canada	1.76116	1.25863
-71.0302	51.3565	0.1	0.9	1.8408	Canada	1.76116	1.25863
-82.6014	51.3878	0.1	0.9	1.8408	Canada	1.76116	1.25863
-111.558	51.4287	0.1	0.9	1.8408	Canada	1.76116	1.25863
-84.801	51.4443	0.1	0.9	1.8408	Canada	1.76116	1.25863
-82.432	51.447	0.1	0.9	1.8408	Canada	1.76116	1.25863
-85.0378	51.5021	0.1	0.9	1.8408	Canada	1.76116	1.25863
-81.6406	51.5067	0.1	0.9	1.8408	Canada	1.76116	1.25863
-81.9615	51.5266	0.1	0.9	1.8408	Canada	1.76116	1.25863
-81.4059	51.5505	0.1	0.9	1.8408	Canada	1.76116	1.25863
-81.2746	51.5628	0.1	0.9	1.8408	Canada	1.76116	1.25863
-81.479	51.5747	0.1	0.9	1.8408	Canada	1.76116	1.25863
-80.8013	51.5831	0.1	0.9	1.8408	Canada	1.76116	1.25863
-82.0637	51.6091	0.1	0.9	1.8408	Canada	1.76116	1.25863
-83.1711	51.6287	0.1	0.9	1.8408	Canada	1.76116	1.25863
-82.9919	51.6754	0.1	0.9	1.8408	Canada	1.76116	1.25863
-99.6467	51.6816	0.1	0.9	1.8408	Canada	1.76116	1.25863
-84.7136	51.696	0.1	0.9	1.8408	Canada	1.76116	1.25863
-81.803	51.7767	0.1	0.9	1.8408	Canada	1.76116	1.25863
-100.091	51.837	0.1	0.9	1.8408	Canada	1.76116	1.25863
-82.7195	51.873	0.1	0.9	1.8408	Canada	1.76116	1.25863
-84.9157	51.8762	0.1	0.9	1.8408	Canada	1.76116	1.25863
-81.3296	51.8778	0.1	0.9	1.8408	Canada	1.76116	1.25863
-98.9137	51.8812	0.1	0.9	1.8408	Canada	1.76116	1.25863
-81.7881	51.8877	0.1	0.9	1.8408	Canada	1.76116	1.25863
-81.3797	51.9106	0.1	0.9	1.8408	Canada	1.76116	1.25863
-82.8312	51.9702	0.1	0.9	1.8408	Canada	1.76116	1.25863
-83.0865	52.0015	0.1	0.9	1.8408	Canada	1.76116	1.25863
-83.3745	52.0077	0.1	0.9	1.8408	Canada	1.76116	1.25863
-83.0829	52.0578	0.1	0.9	1.8408	Canada	1.76116	1.25863
-82.7203	52.0622	0.1	0.9	1.8408	Canada	1.76116	1.25863
-79.3396	52.0755	0.1	0.9	1.8408	Canada	1.76116	1.25863
-83.2005	52.0801	0.1	0.9	1.8408	Canada	1.76116	1.25863
-84.855	52.0914	0.1	0.9	1.8408	Canada	1.76116	1.25863
-85.5099	52.1359	0.1	0.9	1.8408	Canada	1.76116	1.25863
-85.1671	52.1421	0.1	0.9	1.8408	Canada	1.76116	1.25863
-83.456	52.1432	0.1	0.9	1.8408	Canada	1.76116	1.25863
-83.2044	52.1634	0.1	0.9	1.8408	Canada	1.76116	1.25863
-82.4886	52.1789	0.1	0.9	1.8408	Canada	1.76116	1.25863
-85.6678	52.1923	0.1	0.9	1.8408	Canada	1.76116	1.25863
-84.6358	52.1995	0.1	0.9	1.8408	Canada	1.76116	1.25863
-81.6021	52.203	0.1	0.9	1.8408	Canada	1.76116	1.25863
-64.8934	52.2327	0.1	0.9	1.8408	Canada	1.76116	1.25863
-83.1063	52.2529	0.1	0.9	1.8408	Canada	1.76116	1.25863
-83.0615	52.2734	0.1	0.9	1.8408	Canada	1.76116	1.25863
-85.884	52.3007	0.1	0.9	1.8408	Canada	1.76116	1.25863
-84.2285	52.3038	0.1	0.9	1.8408	Canada	1.76116	1.25863
-83.2021	52.3182	0.1	0.9	1.8408	Canada	1.76116	1.25863
-83.6451	52.3498	0.1	0.9	1.8408	Canada	1.76116	1.25863
-83.0812	52.4681	0.1	0.9	1.8408	Canada	1.76116	1.25863
-71.8716	52.4855	0.1	0.9	1.8408	Canada	1.76116	1.25863
-82.8199	52.487	0.1	0.9	1.8408	Canada	1.76116	1.25863
-85.3548	52.5268	0.1	0.9	1.8408	Canada	1.76116	1.25863
-83.0966	52.5809	0.1	0.9	1.8408	Canada	1.76116	1.25863
-84.3466	52.6165	0.1	0.9	1.8408	Canada	1.76116	1.25863
-84.5944	52.6319	0.1	0.9	1.8408	Canada	1.76116	1.25863
-83.4854	52.6448	0.1	0.9	1.8408	Canada	1.76116	1.25863
-83.2548	52.7569	0.1	0.9	1.8408	Canada	1.76116	1.25863
-84.9531	52.7866	0.1	0.9	1.8408	Canada	1.76116	1.25863
-87.0952	52.7915	0.1	0.9	1.8408	Canada	1.76116	1.25863
-86.1481	52.835	0.1	0.9	1.8408	Canada	1.76116	1.25863
-82.0803	52.8572	0.1	0.9	1.8408	Canada	1.76116	1.25863
-81.2201	52.8612	0.1	0.9	1.8408	Canada	1.76116	1.25863
-81.4573	52.9287	0.1	0.9	1.8408	Canada	1.76116	1.25863
-84.9598	52.9505	0.1	0.9	1.8408	Canada	1.76116	1.25863
-81.4949	52.9513	0.1	0.9	1.8408	Canada	1.76116	1.25863
-85.2669	52.9565	0.1	0.9	1.8408	Canada	1.76116	1.25863
-81.6588	52.9585	0.1	0.9	1.8408	Canada	1.76116	1.25863
-86.5079	52.9723	0.1	0.9	1.8408	Canada	1.76116	1.25863
-81.6216	52.9753	0.1	0.9	1.8408	Canada	1.76116	1.25863
-81.4791	52.9762	0.1	0.9	1.8408	Canada	1.76116	1.25863
-84.8729	53.0194	0.1	0.9	1.8408	Canada	1.76116	1.25863
-85.558	53.0701	0.1	0.9	1.8408	Canada	1.76116	1.25863
-83.0574	53.0868	0.1	0.9	1.8408	Canada	1.76116	1.25863
-99.4451	53.1002	0.1	0.9	1.8408	Canada	1.76116	1.25863
-92.3546	53.1109	0.1	0.9	1.8408	Canada	1.76116	1.25863
-84.249	53.1183	0.1	0.9	1.8408	Canada	1.76116	1.25863
-82.9935	53.143	0.1	0.9	1.8408	Canada	1.76116	1.25863
-83.0871	53.1753	0.1	0.9	1.8408	Canada	1.76116	1.25863
-87.0889	53.2064	0.1	0.9	1.8408	Canada	1.76116	1.25863
-86.6643	53.2303	0.1	0.9	1.8408	Canada	1.76116	1.25863
-82.7677	53.2739	0.1	0.9	1.8408	Canada	1.76116	1.25863
-101.026	53.2883	0.1	0.9	1.8408	Canada	1.76116	1.25863
-82.7232	53.3021	0.1	0.9	1.8408	Canada	1.76116	1.25863
-84.7719	53.3055	0.1	0.9	1.8408	Canada	1.76116	1.25863
-83.283	53.3129	0.1	0.9	1.8408	Canada	1.76116	1.25863
-82.3614	53.3198	0.1	0.9	1.8408	Canada	1.76116	1.25863
-83.6435	53.3796	0.1	0.9	1.8408	Canada	1.76116	1.25863
-86.2284	53.3883	0.1	0.9	1.8408	Canada	1.76116	1.25863
-83.2141	53.4093	0.1	0.9	1.8408	Canada	1.76116	1.25863
-64.7331	53.4096	0.1	0.9	1.8408	Canada	1.76116	1.25863
-86.0406	53.434	0.1	0.9	1.8408	Canada	1.76116	1.25863
-83.3258	53.5257	0.1	0.9	1.8408	Canada	1.76116	1.25863
-83.3878	53.5382	0.1	0.9	1.8408	Canada	1.76116	1.25863
-86.2402	53.5438	0.1	0.9	1.8408	Canada	1.76116	1.25863
-83.4988	53.5456	0.1	0.9	1.8408	Canada	1.76116	1.25863
-83.4145	53.5462	0.1	0.9	1.8408	Canada	1.76116	1.25863
-86.5617	53.5549	0.1	0.9	1.8408	Canada	1.76116	1.25863
-84.2046	53.6037	0.1	0.9	1.8408	Canada	1.76116	1.25863
-83.3823	53.6256	0.1	0.9	1.8408	Canada	1.76116	1.25863
-84.0573	53.6487	0.1	0.9	1.8408	Canada	1.76116	1.25863
-85.4396	53.6689	0.1	0.9	1.8408	Canada	1.76116	1.25863
-100.403	53.6694	0.1	0.9	1.8408	Canada	1.76116	1.25863
-97.4118	53.6793	0.1	0.9	1.8408	Canada	1.76116	1.25863
-101.843	53.6823	0.1	0.9	1.8408	Canada	1.76116	1.25863
-83.1216	53.6924	0.1	0.9	1.8408	Canada	1.76116	1.25863
-100.722	53.7032	0.1	0.9	1.8408	Canada	1.76116	1.25863
-82.9362	53.7075	0.1	0.9	1.8408	Canada	1.76116	1.25863
-82.7424	53.7203	0.1	0.9	1.8408	Canada	1.76116	1.25863
-82.9743	53.7219	0.1	0.9	1.8408	Canada	1.76116	1.25863
-87.4815	53.7335	0.1	0.9	1.8408	Canada	1.76116	1.25863
-85.7758	53.7408	0.1	0.9	1.8408	Canada	1.76116	1.25863
-83.8116	53.7952	0.1	0.9	1.8408	Canada	1.76116	1.25863
-84.301	53.797	0.1	0.9	1.8408	Canada	1.76116	1.25863
-84.5892	53.7986	0.1	0.9	1.8408	Canada	1.76116	1.25863
-86.6948	53.8349	0.1	0.9	1.8408	Canada	1.76116	1.25863
-101.73	53.847	0.1	0.9	1.8408	Canada	1.76116	1.25863
-85.5077	53.8488	0.1	0.9	1.8408	Canada	1.76116	1.25863
-102.469	53.8809	0.1	0.9	1.8408	Canada	1.76116	1.25863
-83.6437	53.8971	0.1	0.9	1.8408	Canada	1.76116	1.25863
-84.567	53.9092	0.1	0.9	1.8408	Canada	1.76116	1.25863
-97.5153	53.9314	0.1	0.9	1.8408	Canada	1.76116	1.25863
-85.7948	53.9783	0.1	0.9	1.8408	Canada	1.76116	1.25863
-102.682	53.9855	0.1	0.9	1.8408	Canada	1.76116	1.25863
-86.4239	53.9914	0.1	0.9	1.8408	Canada	1.76116	1.25863
-91.7596	53.9971	0.1	0.9	1.8408	Canada	1.76116	1.25863
-83.8873	43.5288	0.1	1	2.0453	United States of America	1.70997	1.21435
-73.8409	45.682	0.1	1	2.0453	Canada	1.70997	1.21435
-94.403	47.4299	0.1	1	2.0453	United States of America	1.70997	1.21435
-64.5961	47.9287	0.1	1	2.0453	Canada	1.70997	1.21435
-56.7899	47.9734	0.1	1	2.0453	Canada	1.70997	1.21435
-55.338	48.1789	0.1	1	2.0453	Canada	1.70997	1.21435
-77.7283	49.2073	0.1	1	2.0453	Canada	1.70997	1.21435
-99.5073	49.2272	0.1	1	2.0453	Canada	1.70997	1.21435
-61.9692	49.3308	0.1	1	2.0453	Canada	1.70997	1.21435
-79.5037	49.4492	0.1	1	2.0453	Canada	1.70997	1.21435
-83.8949	49.58	0.1	1	2.0453	Canada	1.70997	1.21435
-86.4052	49.5824	0.1	1	2.0453	Canada	1.70997	1.21435
-81.2559	49.641	0.1	1	2.0453	Canada	1.70997	1.21435
-79.2545	49.6836	0.1	1	2.0453	Canada	1.70997	1.21435
-80.7716	49.8264	0.1	1	2.0453	Canada	1.70997	1.21435
-78.1398	50.1201	0.1	1	2.0453	Canada	1.70997	1.21435
-63.4351	50.2558	0.1	1	2.0453	Canada	1.70997	1.21435
-63.7282	50.2981	0.1	1	2.0453	Canada	1.70997	1.21435
-63.7036	50.3002	0.1	1	2.0453	Canada	1.70997	1.21435
-111.401	50.3547	0.1	1	2.0453	Canada	1.70997	1.21435
-77.9477	50.6088	0.1	1	2.0453	Canada	1.70997	1.21435
-82.5971	50.7507	0.1	1	2.0453	Canada	1.70997	1.21435
-85.5671	50.8235	0.1	1	2.0453	Canada	1.70997	1.21435
-79.111	50.8432	0.1	1	2.0453	Canada	1.70997	1.21435
-82.2772	50.878	0.1	1	2.0453	Canada	1.70997	1.21435
-77.7693	50.9627	0.1	1	2.0453	Canada	1.70997	1.21435
-77.7268	50.9698	0.1	1	2.0453	Canada	1.70997	1.21435
-82.9996	51.016	0.1	1	2.0453	Canada	1.70997	1.21435
-82.8079	51.0551	0.1	1	2.0453	Canada	1.70997	1.21435
-83.0713	51.071	0.1	1	2.0453	Canada	1.70997	1.21435
-95.3242	51.0785	0.1	1	2.0453	Canada	1.70997	1.21435
-82.6469	51.1279	0.1	1	2.0453	Canada	1.70997	1.21435
-97.0871	51.1676	0.1	1	2.0453	Canada	1.70997	1.21435
-83.1932	51.1682	0.1	1	2.0453	Canada	1.70997	1.21435
-82.5991	51.1721	0.1	1	2.0453	Canada	1.70997	1.21435
-82.3322	51.2183	0.1	1	2.0453	Canada	1.70997	1.21435
-82.6313	51.226	0.1	1	2.0453	Canada	1.70997	1.21435
-86.5129	51.2589	0.1	1	2.0453	Canada	1.70997	1.21435
-75.544	51.3186	0.1	1	2.0453	Canada	1.70997	1.21435
-82.7064	51.3565	0.1	1	2.0453	Canada	1.70997	1.21435
-56.3947	51.3921	0.1	1	2.0453	Canada	1.70997	1.21435
-84.6857	51.3952	0.1	1	2.0453	Canada	1.70997	1.21435
-56.2813	51.4214	0.1	1	2.0453	Canada	1.70997	1.21435
-56.2606	51.4286	0.1	1	2.0453	Canada	1.70997	1.21435
-82.2978	51.4433	0.1	1	2.0453	Canada	1.70997	1.21435
-82.7937	51.4573	0.1	1	2.0453	Canada	1.70997	1.21435
-55.9719	51.4592	0.1	1	2.0453	Canada	1.70997	1.21435
-84.8885	51.4633	0.1	1	2.0453	Canada	1.70997	1.21435
-82.2907	51.4789	0.1	1	2.0453	Canada	1.70997	1.21435
-81.7686	51.5214	0.1	1	2.0453	Canada	1.70997	1.21435
-71.3969	51.5436	0.1	1	2.0453	Canada	1.70997	1.21435
-81.2364	51.572	0.1	1	2.0453	Canada	1.70997	1.21435
-99.7034	51.5974	0.1	1	2.0453	Canada	1.70997	1.21435
-81.1797	51.639	0.1	1	2.0453	Canada	1.70997	1.21435
-87.3646	51.6612	0.1	1	2.0453	Canada	1.70997	1.21435
-82.0031	51.6827	0.1	1	2.0453	Canada	1.70997	1.21435
-81.5038	51.6953	0.1	1	2.0453	Canada	1.70997	1.21435
-81.7031	51.7127	0.1	1	2.0453	Canada	1.70997	1.21435
-82.4629	51.7204	0.1	1	2.0453	Canada	1.70997	1.21435
-82.4066	51.7228	0.1	1	2.0453	Canada	1.70997	1.21435
-81.07	51.7352	0.1	1	2.0453	Canada	1.70997	1.21435
-81.9948	51.7547	0.1	1	2.0453	Canada	1.70997	1.21435
-84.3655	51.7613	0.1	1	2.0453	Canada	1.70997	1.21435
-81.9405	51.7629	0.1	1	2.0453	Canada	1.70997	1.21435
-81.776	51.7779	0.1	1	2.0453	Canada	1.70997	1.21435
-84.0598	51.8084	0.1	1	2.0453	Canada	1.70997	1.21435
-80.9771	51.8337	0.1	1	2.0453	Canada	1.70997	1.21435
-83.277	51.8669	0.1	1	2.0453	Canada	1.70997	1.21435
-88.8937	51.8825	0.1	1	2.0453	Canada	1.70997	1.21435
-85.2671	51.8835	0.1	1	2.0453	Canada	1.70997	1.21435
-83.2872	51.8872	0.1	1	2.0453	Canada	1.70997	1.21435
-81.5422	51.8876	0.1	1	2.0453	Canada	1.70997	1.21435
-82.0406	51.8896	0.1	1	2.0453	Canada	1.70997	1.21435
-82.4663	51.9064	0.1	1	2.0453	Canada	1.70997	1.21435
-85.1602	51.9085	0.1	1	2.0453	Canada	1.70997	1.21435
-65.2596	51.9151	0.1	1	2.0453	Canada	1.70997	1.21435
-84.9107	51.9323	0.1	1	2.0453	Canada	1.70997	1.21435
-82.6361	51.9558	0.1	1	2.0453	Canada	1.70997	1.21435
-72.9923	51.9616	0.1	1	2.0453	Canada	1.70997	1.21435
-86.2558	51.9644	0.1	1	2.0453	Canada	1.70997	1.21435
-81.837	51.9693	0.1	1	2.0453	Canada	1.70997	1.21435
-83.2097	51.9838	0.1	1	2.0453	Canada	1.70997	1.21435
-81.6846	52.0254	0.1	1	2.0453	Canada	1.70997	1.21435
-63.0677	52.0367	0.1	1	2.0453	Canada	1.70997	1.21435
-68.7834	52.0379	0.1	1	2.0453	Canada	1.70997	1.21435
-97.4234	52.0396	0.1	1	2.0453	Canada	1.70997	1.21435
-82.6323	52.047	0.1	1	2.0453	Canada	1.70997	1.21435
-84.6134	52.0496	0.1	1	2.0453	Canada	1.70997	1.21435
-83.101	52.0562	0.1	1	2.0453	Canada	1.70997	1.21435
-82.8937	52.0587	0.1	1	2.0453	Canada	1.70997	1.21435
-85.8187	52.0671	0.1	1	2.0453	Canada	1.70997	1.21435
-83.1079	52.0682	0.1	1	2.0453	Canada	1.70997	1.21435
-82.7377	52.0831	0.1	1	2.0453	Canada	1.70997	1.21435
-82.2486	52.0849	0.1	1	2.0453	Canada	1.70997	1.21435
-71.2094	52.099	0.1	1	2.0453	Canada	1.70997	1.21435
-84.3932	52.1352	0.1	1	2.0453	Canada	1.70997	1.21435
-86.4317	52.1435	0.1	1	2.0453	Canada	1.70997	1.21435
-85.4521	52.1441	0.1	1	2.0453	Canada	1.70997	1.21435
-90.6052	52.1489	0.1	1	2.0453	Canada	1.70997	1.21435
-84.5031	52.1577	0.1	1	2.0453	Canada	1.70997	1.21435
-84.8974	52.1622	0.1	1	2.0453	Canada	1.70997	1.21435
-85.224	52.185	0.1	1	2.0453	Canada	1.70997	1.21435
-95.6896	52.2138	0.1	1	2.0453	Canada	1.70997	1.21435
-84.6087	52.2187	0.1	1	2.0453	Canada	1.70997	1.21435
-86.6479	52.2289	0.1	1	2.0453	Canada	1.70997	1.21435
-82.6996	52.2335	0.1	1	2.0453	Canada	1.70997	1.21435
-82.2326	52.2529	0.1	1	2.0453	Canada	1.70997	1.21435
-82.13	52.2632	0.1	1	2.0453	Canada	1.70997	1.21435
-82.8536	52.2883	0.1	1	2.0453	Canada	1.70997	1.21435
-82.9117	52.307	0.1	1	2.0453	Canada	1.70997	1.21435
-83.0534	52.309	0.1	1	2.0453	Canada	1.70997	1.21435
-84.7534	52.3326	0.1	1	2.0453	Canada	1.70997	1.21435
-82.3032	52.34	0.1	1	2.0453	Canada	1.70997	1.21435
-82.4578	52.3469	0.1	1	2.0453	Canada	1.70997	1.21435
-82.9801	52.3848	0.1	1	2.0453	Canada	1.70997	1.21435
-85.3932	52.3855	0.1	1	2.0453	Canada	1.70997	1.21435
-83.2238	52.4444	0.1	1	2.0453	Canada	1.70997	1.21435
-84.5772	52.4562	0.1	1	2.0453	Canada	1.70997	1.21435
-86.1089	52.4578	0.1	1	2.0453	Canada	1.70997	1.21435
-71.5967	52.4679	0.1	1	2.0453	Canada	1.70997	1.21435
-62.5145	52.4788	0.1	1	2.0453	Canada	1.70997	1.21435
-64.4073	52.5016	0.1	1	2.0453	Canada	1.70997	1.21435
-99.5464	52.5074	0.1	1	2.0453	Canada	1.70997	1.21435
-86.8371	52.513	0.1	1	2.0453	Canada	1.70997	1.21435
-59.0543	52.5195	0.1	1	2.0453	Canada	1.70997	1.21435
-84.1444	52.5398	0.1	1	2.0453	Canada	1.70997	1.21435
-66.4914	52.5789	0.1	1	2.0453	Canada	1.70997	1.21435
-85.174	52.592	0.1	1	2.0453	Canada	1.70997	1.21435
-83.8046	52.6492	0.1	1	2.0453	Canada	1.70997	1.21435
-66.559	52.6711	0.1	1	2.0453	Canada	1.70997	1.21435
-84.485	52.68	0.1	1	2.0453	Canada	1.70997	1.21435
-63.2533	52.6803	0.1	1	2.0453	Canada	1.70997	1.21435
-59.0385	52.7048	0.1	1	2.0453	Canada	1.70997	1.21435
-84.8801	52.7178	0.1	1	2.0453	Canada	1.70997	1.21435
-86.9745	52.7378	0.1	1	2.0453	Canada	1.70997	1.21435
-80.9169	52.7466	0.1	1	2.0453	Canada	1.70997	1.21435
-58.594	52.7587	0.1	1	2.0453	Canada	1.70997	1.21435
-64.4754	52.7634	0.1	1	2.0453	Canada	1.70997	1.21435
-65.6121	52.7663	0.1	1	2.0453	Canada	1.70997	1.21435
-84.5188	52.7807	0.1	1	2.0453	Canada	1.70997	1.21435
-83.2936	52.7927	0.1	1	2.0453	Canada	1.70997	1.21435
-66.3698	52.7993	0.1	1	2.0453	Canada	1.70997	1.21435
-58.6689	52.823	0.1	1	2.0453	Canada	1.70997	1.21435
-83.6219	52.8297	0.1	1	2.0453	Canada	1.70997	1.21435
-81.0169	52.8343	0.1	1	2.0453	Canada	1.70997	1.21435
-86.0322	52.8511	0.1	1	2.0453	Canada	1.70997	1.21435
-86.1521	52.8548	0.1	1	2.0453	Canada	1.70997	1.21435
-58.5729	52.8722	0.1	1	2.0453	Canada	1.70997	1.21435
-81.5091	52.8947	0.1	1	2.0453	Canada	1.70997	1.21435
-99.2105	52.9018	0.1	1	2.0453	Canada	1.70997	1.21435
-86.8109	52.9062	0.1	1	2.0453	Canada	1.70997	1.21435
-81.438	52.9133	0.1	1	2.0453	Canada	1.70997	1.21435
-81.4976	52.9173	0.1	1	2.0453	Canada	1.70997	1.21435
-84.2484	52.9285	0.1	1	2.0453	Canada	1.70997	1.21435
-65.2529	52.9385	0.1	1	2.0453	Canada	1.70997	1.21435
-81.4494	52.9629	0.1	1	2.0453	Canada	1.70997	1.21435
-81.5442	52.9681	0.1	1	2.0453	Canada	1.70997	1.21435
-58.1562	52.9736	0.1	1	2.0453	Canada	1.70997	1.21435
-83.5528	52.9902	0.1	1	2.0453	Canada	1.70997	1.21435
-81.5013	53.0061	0.1	1	2.0453	Canada	1.70997	1.21435
-87.0559	53.0262	0.1	1	2.0453	Canada	1.70997	1.21435
-84.0462	53.0286	0.1	1	2.0453	Canada	1.70997	1.21435
-84.201	53.0473	0.1	1	2.0453	Canada	1.70997	1.21435
-88.4814	53.079	0.1	1	2.0453	Canada	1.70997	1.21435
-81.211	53.08	0.1	1	2.0453	Canada	1.70997	1.21435
-83.041	53.083	0.1	1	2.0453	Canada	1.70997	1.21435
-84.2992	53.1161	0.1	1	2.0453	Canada	1.70997	1.21435
-85.0465	53.137	0.1	1	2.0453	Canada	1.70997	1.21435
-83.0607	53.1574	0.1	1	2.0453	Canada	1.70997	1.21435
-85.1385	53.1721	0.1	1	2.0453	Canada	1.70997	1.21435
-82.5224	53.1964	0.1	1	2.0453	Canada	1.70997	1.21435
-85.0757	53.2297	0.1	1	2.0453	Canada	1.70997	1.21435
-88.9075	53.2343	0.1	1	2.0453	Canada	1.70997	1.21435
-88.5602	53.2553	0.1	1	2.0453	Canada	1.70997	1.21435
-84.9974	53.2887	0.1	1	2.0453	Canada	1.70997	1.21435
-80.06	53.3194	0.1	1	2.0453	Canada	1.70997	1.21435
-84.0735	53.391	0.1	1	2.0453	Canada	1.70997	1.21435
-83.7562	53.4026	0.1	1	2.0453	Canada	1.70997	1.21435
-86.1057	53.4087	0.1	1	2.0453	Canada	1.70997	1.21435
-85.9188	53.4178	0.1	1	2.0453	Canada	1.70997	1.21435
-85.3927	53.4254	0.1	1	2.0453	Canada	1.70997	1.21435
-85.3495	53.4591	0.1	1	2.0453	Canada	1.70997	1.21435
-86.0479	53.4673	0.1	1	2.0453	Canada	1.70997	1.21435
-85.4562	53.4695	0.1	1	2.0453	Canada	1.70997	1.21435
-112.061	53.4753	0.1	1	2.0453	Canada	1.70997	1.21435
-86.274	53.4955	0.1	1	2.0453	Canada	1.70997	1.21435
-59.7689	53.5051	0.1	1	2.0453	Canada	1.70997	1.21435
-85.4422	53.5205	0.1	1	2.0453	Canada	1.70997	1.21435
-83.312	53.5233	0.1	1	2.0453	Canada	1.70997	1.21435
-85.5547	53.5272	0.1	1	2.0453	Canada	1.70997	1.21435
-103.135	53.5409	0.1	1	2.0453	Canada	1.70997	1.21435
-83.3873	53.5419	0.1	1	2.0453	Canada	1.70997	1.21435
-78.3885	53.5435	0.1	1	2.0453	Canada	1.70997	1.21435
-100.673	53.5615	0.1	1	2.0453	Canada	1.70997	1.21435
-102.03	53.5662	0.1	1	2.0453	Canada	1.70997	1.21435
-83.3798	53.5796	0.1	1	2.0453	Canada	1.70997	1.21435
-102.895	53.5807	0.1	1	2.0453	Canada	1.70997	1.21435
-86.0818	53.585	0.1	1	2.0453	Canada	1.70997	1.21435
-96.3087	53.6079	0.1	1	2.0453	Canada	1.70997	1.21435
-86.8136	53.6214	0.1	1	2.0453	Canada	1.70997	1.21435
-85.1033	53.6282	0.1	1	2.0453	Canada	1.70997	1.21435
-85.6445	53.631	0.1	1	2.0453	Canada	1.70997	1.21435
-102.545	53.6344	0.1	1	2.0453	Canada	1.70997	1.21435
-85.6329	53.6351	0.1	1	2.0453	Canada	1.70997	1.21435
-96.2014	53.6357	0.1	1	2.0453	Canada	1.70997	1.21435
-90.5438	53.644	0.1	1	2.0453	Canada	1.70997	1.21435
-83.5928	53.6561	0.1	1	2.0453	Canada	1.70997	1.21435
-83.5714	53.6636	0.1	1	2.0453	Canada	1.70997	1.21435
-62.7855	53.6682	0.1	1	2.0453	Canada	1.70997	1.21435
-100.379	53.6705	0.1	1	2.0453	Canada	1.70997	1.21435
-63.6885	53.684	0.1	1	2.0453	Canada	1.70997	1.21435
-65.7422	53.695	0.1	1	2.0453	Canada	1.70997	1.21435
-86.5187	53.6984	0.1	1	2.0453	Canada	1.70997	1.21435
-96.1389	53.6992	0.1	1	2.0453	Canada	1.70997	1.21435
-85.5649	53.726	0.1	1	2.0453	Canada	1.70997	1.21435
-85.4641	53.7503	0.1	1	2.0453	Canada	1.70997	1.21435
-62.7987	53.7879	0.1	1	2.0453	Canada	1.70997	1.21435
-85.9409	53.7924	0.1	1	2.0453	Canada	1.70997	1.21435
-85.5841	53.7988	0.1	1	2.0453	Canada	1.70997	1.21435
-84.0266	53.8122	0.1	1	2.0453	Canada	1.70997	1.21435
-84.1063	53.8191	0.1	1	2.0453	Canada	1.70997	1.21435
-102.624	53.8262	0.1	1	2.0453	Canada	1.70997	1.21435
-85.7808	53.849	0.1	1	2.0453	Canada	1.70997	1.21435
-86.194	53.8507	0.1	1	2.0453	Canada	1.70997	1.21435
-91.4734	53.8687	0.1	1	2.0453	Canada	1.70997	1.21435
-85.5575	53.8803	0.1	1	2.0453	Canada	1.70997	1.21435
-85.9462	53.885	0.1	1	2.0453	Canada	1.70997	1.21435
-86.5902	53.9026	0.1	1	2.0453	Canada	1.70997	1.21435
-86.123	53.9763	0.1	1	2.0453	Canada	1.70997	1.21435
-93.064	53.9888	0.1	1	2.0453	Canada	1.70997	1.21435
-86.2094	53.9943	0.1	1	2.0453	Canada	1.70997	1.21435
-83.9139	43.904	0.1	1.1	2.2498	United States of America	1.66494	1.17563
-111.476	44.0772	0.1	1.1	2.2498	United States of America	1.66494	1.17563
-75.3615	45.0977	0.1	1.1	2.2498	Canada	1.66494	1.17563
-74.876	45.5907	0.1	1.1	2.2498	Canada	1.66494	1.17563
-80.3908	45.8362	0.1	1.1	2.2498	Canada	1.66494	1.17563
-77.3622	47.133	0.1	1.1	2.2498	Canada	1.66494	1.17563
-64.8954	47.4242	0.1	1.1	2.2498	Canada	1.66494	1.17563
-64.8282	47.7053	0.1	1.1	2.2498	Canada	1.66494	1.17563
-54.5552	47.928	0.1	1.1	2.2498	Canada	1.66494	1.17563
-54.5438	47.958	0.1	1.1	2.2498	Canada	1.66494	1.17563
-54.3961	48.1534	0.1	1.1	2.2498	Canada	1.66494	1.17563
-111.73	48.5522	0.1	1.1	2.2498	United States of America	1.66494	1.17563
-62.0135	49.3133	0.1	1.1	2.2498	Canada	1.66494	1.17563
-62.0062	49.3189	0.1	1.1	2.2498	Canada	1.66494	1.17563
-80.6017	49.4032	0.1	1.1	2.2498	Canada	1.66494	1.17563
-84.9316	49.4271	0.1	1.1	2.2498	Canada	1.66494	1.17563
-81.5354	49.5645	0.1	1.1	2.2498	Canada	1.66494	1.17563
-84.8488	49.6213	0.1	1.1	2.2498	Canada	1.66494	1.17563
-108.335	49.807	0.1	1.1	2.2498	Canada	1.66494	1.17563
-79.9927	49.8177	0.1	1.1	2.2498	Canada	1.66494	1.17563
-81.0956	49.9172	0.1	1.1	2.2498	Canada	1.66494	1.17563
-83.901	50.065	0.1	1.1	2.2498	Canada	1.66494	1.17563
-98.28	50.154	0.1	1.1	2.2498	Canada	1.66494	1.17563
-61.7431	50.1982	0.1	1.1	2.2498	Canada	1.66494	1.17563
-90.2455	50.2401	0.1	1.1	2.2498	Canada	1.66494	1.17563
-80.7026	50.3669	0.1	1.1	2.2498	Canada	1.66494	1.17563
-83.5904	50.3945	0.1	1.1	2.2498	Canada	1.66494	1.17563
-79.9351	50.4273	0.1	1.1	2.2498	Canada	1.66494	1.17563
-113.628	50.5093	0.1	1.1	2.2498	Canada	1.66494	1.17563
-71.8642	50.6176	0.1	1.1	2.2498	Canada	1.66494	1.17563
-59.3814	50.6827	0.1	1.1	2.2498	Canada	1.66494	1.17563
-78.5694	50.7055	0.1	1.1	2.2498	Canada	1.66494	1.17563
-74.4268	50.7835	0.1	1.1	2.2498	Canada	1.66494	1.17563
-83.0979	50.8026	0.1	1.1	2.2498	Canada	1.66494	1.17563
-83.1797	50.8211	0.1	1.1	2.2498	Canada	1.66494	1.17563
-83.1991	50.8561	0.1	1.1	2.2498	Canada	1.66494	1.17563
-83.7885	50.9287	0.1	1.1	2.2498	Canada	1.66494	1.17563
-83.5294	50.9298	0.1	1.1	2.2498	Canada	1.66494	1.17563
-82.2848	50.9359	0.1	1.1	2.2498	Canada	1.66494	1.17563
-83.5254	50.9511	0.1	1.1	2.2498	Canada	1.66494	1.17563
-82.9188	50.9923	0.1	1.1	2.2498	Canada	1.66494	1.17563
-82.4381	51.0004	0.1	1.1	2.2498	Canada	1.66494	1.17563
-77.4671	51.004	0.1	1.1	2.2498	Canada	1.66494	1.17563
-82.756	51.035	0.1	1.1	2.2498	Canada	1.66494	1.17563
-80.0311	51.0516	0.1	1.1	2.2498	Canada	1.66494	1.17563
-98.1022	51.0546	0.1	1.1	2.2498	Canada	1.66494	1.17563
-82.4109	51.1573	0.1	1.1	2.2498	Canada	1.66494	1.17563
-85.6323	51.2081	0.1	1.1	2.2498	Canada	1.66494	1.17563
-82.2178	51.2516	0.1	1.1	2.2498	Canada	1.66494	1.17563
-82.3509	51.253	0.1	1.1	2.2498	Canada	1.66494	1.17563
-82.4157	51.2798	0.1	1.1	2.2498	Canada	1.66494	1.17563
-82.3784	51.288	0.1	1.1	2.2498	Canada	1.66494	1.17563
-82.5066	51.3032	0.1	1.1	2.2498	Canada	1.66494	1.17563
-56.3963	51.3878	0.1	1.1	2.2498	Canada	1.66494	1.17563
-82.0822	51.401	0.1	1.1	2.2498	Canada	1.66494	1.17563
-55.9767	51.4072	0.1	1.1	2.2498	Canada	1.66494	1.17563
-56.1966	51.419	0.1	1.1	2.2498	Canada	1.66494	1.17563
-86.5205	51.4286	0.1	1.1	2.2498	Canada	1.66494	1.17563
-82.1494	51.4331	0.1	1.1	2.2498	Canada	1.66494	1.17563
-56.2195	51.4499	0.1	1.1	2.2498	Canada	1.66494	1.17563
-82.7345	51.4598	0.1	1.1	2.2498	Canada	1.66494	1.17563
-56.2448	51.4775	0.1	1.1	2.2498	Canada	1.66494	1.17563
-82.9755	51.4794	0.1	1.1	2.2498	Canada	1.66494	1.17563
-80.9137	51.4867	0.1	1.1	2.2498	Canada	1.66494	1.17563
-84.8587	51.5211	0.1	1.1	2.2498	Canada	1.66494	1.17563
-55.9832	51.5495	0.1	1.1	2.2498	Canada	1.66494	1.17563
-71.3913	51.5545	0.1	1.1	2.2498	Canada	1.66494	1.17563
-81.9155	51.602	0.1	1.1	2.2498	Canada	1.66494	1.17563
-81.5247	51.6789	0.1	1.1	2.2498	Canada	1.66494	1.17563
-87.2004	51.6818	0.1	1.1	2.2498	Canada	1.66494	1.17563
-82.4552	51.7076	0.1	1.1	2.2498	Canada	1.66494	1.17563
-81.5081	51.7266	0.1	1.1	2.2498	Canada	1.66494	1.17563
-79.2782	51.748	0.1	1.1	2.2498	Canada	1.66494	1.17563
-85.9382	51.8408	0.1	1.1	2.2498	Canada	1.66494	1.17563
-81.6036	51.8505	0.1	1.1	2.2498	Canada	1.66494	1.17563
-81.3341	51.8861	0.1	1.1	2.2498	Canada	1.66494	1.17563
-83.2617	51.8889	0.1	1.1	2.2498	Canada	1.66494	1.17563
-91.1127	51.9294	0.1	1.1	2.2498	Canada	1.66494	1.17563
-75.4427	51.9515	0.1	1.1	2.2498	Canada	1.66494	1.17563
-82.0407	51.9564	0.1	1.1	2.2498	Canada	1.66494	1.17563
-81.8605	51.9899	0.1	1.1	2.2498	Canada	1.66494	1.17563
-84.6604	51.997	0.1	1.1	2.2498	Canada	1.66494	1.17563
-85.6906	52.026	0.1	1.1	2.2498	Canada	1.66494	1.17563
-90.2203	52.0305	0.1	1.1	2.2498	Canada	1.66494	1.17563
-83.1355	52.0349	0.1	1.1	2.2498	Canada	1.66494	1.17563
-82.6411	52.0418	0.1	1.1	2.2498	Canada	1.66494	1.17563
-65.3035	52.0419	0.1	1.1	2.2498	Canada	1.66494	1.17563
-83.004	52.058	0.1	1.1	2.2498	Canada	1.66494	1.17563
-82.6984	52.0608	0.1	1.1	2.2498	Canada	1.66494	1.17563
-63.8595	52.0647	0.1	1.1	2.2498	Canada	1.66494	1.17563
-83.2729	52.0692	0.1	1.1	2.2498	Canada	1.66494	1.17563
-82.994	52.096	0.1	1.1	2.2498	Canada	1.66494	1.17563
-82.8444	52.1043	0.1	1.1	2.2498	Canada	1.66494	1.17563
-83.3674	52.139	0.1	1.1	2.2498	Canada	1.66494	1.17563
-81.8396	52.1632	0.1	1.1	2.2498	Canada	1.66494	1.17563
-85.3247	52.1861	0.1	1.1	2.2498	Canada	1.66494	1.17563
-84.8246	52.2117	0.1	1.1	2.2498	Canada	1.66494	1.17563
-83.3771	52.2189	0.1	1.1	2.2498	Canada	1.66494	1.17563
-86.0773	52.2381	0.1	1.1	2.2498	Canada	1.66494	1.17563
-84.2163	52.2581	0.1	1.1	2.2498	Canada	1.66494	1.17563
-57.1352	52.2853	0.1	1.1	2.2498	Canada	1.66494	1.17563
-86.38	52.3058	0.1	1.1	2.2498	Canada	1.66494	1.17563
-83.1146	52.3091	0.1	1.1	2.2498	Canada	1.66494	1.17563
-82.281	52.3113	0.1	1.1	2.2498	Canada	1.66494	1.17563
-85.659	52.3115	0.1	1.1	2.2498	Canada	1.66494	1.17563
-65.8842	52.3257	0.1	1.1	2.2498	Canada	1.66494	1.17563
-83.0991	52.3282	0.1	1.1	2.2498	Canada	1.66494	1.17563
-86.961	52.3335	0.1	1.1	2.2498	Canada	1.66494	1.17563
-84.5135	52.3393	0.1	1.1	2.2498	Canada	1.66494	1.17563
-83.1852	52.3739	0.1	1.1	2.2498	Canada	1.66494	1.17563
-74.0893	52.3747	0.1	1.1	2.2498	Canada	1.66494	1.17563
-59.6404	52.3922	0.1	1.1	2.2498	Canada	1.66494	1.17563
-83.1128	52.4093	0.1	1.1	2.2498	Canada	1.66494	1.17563
-83.1717	52.4097	0.1	1.1	2.2498	Canada	1.66494	1.17563
-84.1537	52.456	0.1	1.1	2.2498	Canada	1.66494	1.17563
-85.3195	52.4637	0.1	1.1	2.2498	Canada	1.66494	1.17563
-66.8434	52.4997	0.1	1.1	2.2498	Canada	1.66494	1.17563
-84.6866	52.5186	0.1	1.1	2.2498	Canada	1.66494	1.17563
-95.0729	52.5383	0.1	1.1	2.2498	Canada	1.66494	1.17563
-57.6607	52.5695	0.1	1.1	2.2498	Canada	1.66494	1.17563
-84.3557	52.5826	0.1	1.1	2.2498	Canada	1.66494	1.17563
-65.6486	52.6176	0.1	1.1	2.2498	Canada	1.66494	1.17563
-84.491	52.6203	0.1	1.1	2.2498	Canada	1.66494	1.17563
-85.2592	52.6205	0.1	1.1	2.2498	Canada	1.66494	1.17563
-62.6039	52.6786	0.1	1.1	2.2498	Canada	1.66494	1.17563
-86.3429	52.6811	0.1	1.1	2.2498	Canada	1.66494	1.17563
-84.5233	52.7004	0.1	1.1	2.2498	Canada	1.66494	1.17563
-88.408	52.716	0.1	1.1	2.2498	Canada	1.66494	1.17563
-83.2414	52.7289	0.1	1.1	2.2498	Canada	1.66494	1.17563
-59.2487	52.7513	0.1	1.1	2.2498	Canada	1.66494	1.17563
-86.8088	52.7591	0.1	1.1	2.2498	Canada	1.66494	1.17563
-89.1745	52.7923	0.1	1.1	2.2498	Canada	1.66494	1.17563
-66.5234	52.7932	0.1	1.1	2.2498	Canada	1.66494	1.17563
-80.9888	52.8129	0.1	1.1	2.2498	Canada	1.66494	1.17563
-81.0914	52.8449	0.1	1.1	2.2498	Canada	1.66494	1.17563
-66.0262	52.8983	0.1	1.1	2.2498	Canada	1.66494	1.17563
-83.98	52.9043	0.1	1.1	2.2498	Canada	1.66494	1.17563
-81.5242	52.942	0.1	1.1	2.2498	Canada	1.66494	1.17563
-87.2253	52.9481	0.1	1.1	2.2498	Canada	1.66494	1.17563
-81.6864	52.9587	0.1	1.1	2.2498	Canada	1.66494	1.17563
-90.5448	52.9986	0.1	1.1	2.2498	Canada	1.66494	1.17563
-84.4961	53.0335	0.1	1.1	2.2498	Canada	1.66494	1.17563
-85.4469	53.0424	0.1	1.1	2.2498	Canada	1.66494	1.17563
-85.2864	53.0477	0.1	1.1	2.2498	Canada	1.66494	1.17563
-73.1413	53.0497	0.1	1.1	2.2498	Canada	1.66494	1.17563
-95.9613	53.0528	0.1	1.1	2.2498	Canada	1.66494	1.17563
-95.1688	53.0639	0.1	1.1	2.2498	Canada	1.66494	1.17563
-84.258	53.0707	0.1	1.1	2.2498	Canada	1.66494	1.17563
-85.4704	53.1244	0.1	1.1	2.2498	Canada	1.66494	1.17563
-85.3817	53.1263	0.1	1.1	2.2498	Canada	1.66494	1.17563
-101.408	53.16	0.1	1.1	2.2498	Canada	1.66494	1.17563
-89.0877	53.1858	0.1	1.1	2.2498	Canada	1.66494	1.17563
-84.9135	53.2058	0.1	1.1	2.2498	Canada	1.66494	1.17563
-86.3063	53.2089	0.1	1.1	2.2498	Canada	1.66494	1.17563
-64.5312	53.2194	0.1	1.1	2.2498	Canada	1.66494	1.17563
-83.2812	53.2434	0.1	1.1	2.2498	Canada	1.66494	1.17563
-90.6719	53.2548	0.1	1.1	2.2498	Canada	1.66494	1.17563
-94.4329	53.2585	0.1	1.1	2.2498	Canada	1.66494	1.17563
-97.5623	53.2664	0.1	1.1	2.2498	Canada	1.66494	1.17563
-83.9302	53.2759	0.1	1.1	2.2498	Canada	1.66494	1.17563
-84.7264	53.3145	0.1	1.1	2.2498	Canada	1.66494	1.17563
-85.3432	53.3202	0.1	1.1	2.2498	Canada	1.66494	1.17563
-77.9038	53.3245	0.1	1.1	2.2498	Canada	1.66494	1.17563
-86.6424	53.3297	0.1	1.1	2.2498	Canada	1.66494	1.17563
-73.2742	53.3451	0.1	1.1	2.2498	Canada	1.66494	1.17563
-69.4688	53.3455	0.1	1.1	2.2498	Canada	1.66494	1.17563
-87.3384	53.3481	0.1	1.1	2.2498	Canada	1.66494	1.17563
-79.9927	53.3597	0.1	1.1	2.2498	Canada	1.66494	1.17563
-87.2031	53.3728	0.1	1.1	2.2498	Canada	1.66494	1.17563
-83.2204	53.4045	0.1	1.1	2.2498	Canada	1.66494	1.17563
-85.9189	53.4168	0.1	1.1	2.2498	Canada	1.66494	1.17563
-68.8403	53.4497	0.1	1.1	2.2498	Canada	1.66494	1.17563
-83.3838	53.456	0.1	1.1	2.2498	Canada	1.66494	1.17563
-87.8264	53.4623	0.1	1.1	2.2498	Canada	1.66494	1.17563
-112.056	53.4734	0.1	1.1	2.2498	Canada	1.66494	1.17563
-91.8288	53.4853	0.1	1.1	2.2498	Canada	1.66494	1.17563
-84.548	53.5031	0.1	1.1	2.2498	Canada	1.66494	1.17563
-86.1469	53.5054	0.1	1.1	2.2498	Canada	1.66494	1.17563
-91.8635	53.5105	0.1	1.1	2.2498	Canada	1.66494	1.17563
-86.1204	53.5358	0.1	1.1	2.2498	Canada	1.66494	1.17563
-94.6573	53.5469	0.1	1.1	2.2498	Canada	1.66494	1.17563
-94.5246	53.5496	0.1	1.1	2.2498	Canada	1.66494	1.17563
-85.4897	53.5503	0.1	1.1	2.2498	Canada	1.66494	1.17563
-86.9821	53.5552	0.1	1.1	2.2498	Canada	1.66494	1.17563
-85.7932	53.5642	0.1	1.1	2.2498	Canada	1.66494	1.17563
-90.1264	53.5983	0.1	1.1	2.2498	Canada	1.66494	1.17563
-100.613	53.6383	0.1	1.1	2.2498	Canada	1.66494	1.17563
-86.5159	53.6409	0.1	1.1	2.2498	Canada	1.66494	1.17563
-100.42	53.6466	0.1	1.1	2.2498	Canada	1.66494	1.17563
-105.189	53.6485	0.1	1.1	2.2498	Canada	1.66494	1.17563
-100.863	53.654	0.1	1.1	2.2498	Canada	1.66494	1.17563
-85.6165	53.6631	0.1	1.1	2.2498	Canada	1.66494	1.17563
-89.2807	53.6652	0.1	1.1	2.2498	Canada	1.66494	1.17563
-83.8156	53.6655	0.1	1.1	2.2498	Canada	1.66494	1.17563
-100.701	53.6823	0.1	1.1	2.2498	Canada	1.66494	1.17563
-85.6247	53.6876	0.1	1.1	2.2498	Canada	1.66494	1.17563
-73.158	53.6878	0.1	1.1	2.2498	Canada	1.66494	1.17563
-100.187	53.6954	0.1	1.1	2.2498	Canada	1.66494	1.17563
-85.4259	53.6965	0.1	1.1	2.2498	Canada	1.66494	1.17563
-86.1198	53.6966	0.1	1.1	2.2498	Canada	1.66494	1.17563
-90.6146	53.702	0.1	1.1	2.2498	Canada	1.66494	1.17563
-82.9733	53.7136	0.1	1.1	2.2498	Canada	1.66494	1.17563
-82.9135	53.7229	0.1	1.1	2.2498	Canada	1.66494	1.17563
-100.734	53.7495	0.1	1.1	2.2498	Canada	1.66494	1.17563
-82.6615	53.7525	0.1	1.1	2.2498	Canada	1.66494	1.17563
-84.4499	53.8039	0.1	1.1	2.2498	Canada	1.66494	1.17563
-66.251	53.8094	0.1	1.1	2.2498	Canada	1.66494	1.17563
-86.0991	53.8177	0.1	1.1	2.2498	Canada	1.66494	1.17563
-85.6969	53.8262	0.1	1.1	2.2498	Canada	1.66494	1.17563
-84.1646	53.8366	0.1	1.1	2.2498	Canada	1.66494	1.17563
-85.8413	53.8389	0.1	1.1	2.2498	Canada	1.66494	1.17563
-86.8948	53.8411	0.1	1.1	2.2498	Canada	1.66494	1.17563
-101.67	53.8511	0.1	1.1	2.2498	Canada	1.66494	1.17563
-66.2723	53.8564	0.1	1.1	2.2498	Canada	1.66494	1.17563
-86.0885	53.8591	0.1	1.1	2.2498	Canada	1.66494	1.17563
-83.9187	53.8606	0.1	1.1	2.2498	Canada	1.66494	1.17563
-91.9098	53.8808	0.1	1.1	2.2498	Canada	1.66494	1.17563
-88.4604	53.8809	0.1	1.1	2.2498	Canada	1.66494	1.17563
-88.5434	53.8841	0.1	1.1	2.2498	Canada	1.66494	1.17563
-102.609	53.8847	0.1	1.1	2.2498	Canada	1.66494	1.17563
-86.1469	53.8998	0.1	1.1	2.2498	Canada	1.66494	1.17563
-93.264	53.9215	0.1	1.1	2.2498	Canada	1.66494	1.17563
-86.4927	53.9347	0.1	1.1	2.2498	Canada	1.66494	1.17563
-97.2527	53.9438	0.1	1.1	2.2498	Canada	1.66494	1.17563
-89.7479	53.944	0.1	1.1	2.2498	Canada	1.66494	1.17563
-66.3964	53.9603	0.1	1.1	2.2498	Canada	1.66494	1.17563
-85.5146	53.9655	0.1	1.1	2.2498	Canada	1.66494	1.17563
-102.844	53.9994	0.1	1.1	2.2498	Canada	1.66494	1.17563
-59.9844	43.9302	0.1	1.2	2.4543	Canada	1.62488	1.14137
-79.0444	44.8158	0.1	1.2	2.4543	Canada	1.62488	1.14137
-80.8799	46.5577	0.1	1.2	2.4543	Canada	1.62488	1.14137
-64.8519	46.7234	0.1	1.2	2.4543	Canada	1.62488	1.14137
-100.089	47.0649	0.1	1.2	2.4543	United States of America	1.62488	1.14137
-98.9256	47.1809	0.1	1.2	2.4543	United States of America	1.62488	1.14137
-116.571	47.4898	0.1	1.2	2.4543	United States of America	1.62488	1.14137
-64.826	47.715	0.1	1.2	2.4543	Canada	1.62488	1.14137
-54.6426	47.9757	0.1	1.2	2.4543	Canada	1.62488	1.14137
-54.6992	48.0632	0.1	1.2	2.4543	Canada	1.62488	1.14137
-55.6324	48.1836	0.1	1.2	2.4543	Canada	1.62488	1.14137
-54.673	48.2835	0.1	1.2	2.4543	Canada	1.62488	1.14137
-55.3184	48.3486	0.1	1.2	2.4543	Canada	1.62488	1.14137
-55.0321	48.363	0.1	1.2	2.4543	Canada	1.62488	1.14137
-57.1155	48.4079	0.1	1.2	2.4543	Canada	1.62488	1.14137
-99.3316	48.4266	0.1	1.2	2.4543	United States of America	1.62488	1.14137
-56.1134	48.5341	0.1	1.2	2.4543	Canada	1.62488	1.14137
-81.3346	48.7024	0.1	1.2	2.4543	Canada	1.62488	1.14137
-56.0027	48.7088	0.1	1.2	2.4543	Canada	1.62488	1.14137
-78.6115	48.8758	0.1	1.2	2.4543	Canada	1.62488	1.14137
-78.782	49.0767	0.1	1.2	2.4543	Canada	1.62488	1.14137
-122.824	49.0838	0.1	1.2	2.4543	Canada	1.62488	1.14137
-53.9198	49.1868	0.1	1.2	2.4543	Canada	1.62488	1.14137
-53.8575	49.3159	0.1	1.2	2.4543	Canada	1.62488	1.14137
-84.8009	49.3876	0.1	1.2	2.4543	Canada	1.62488	1.14137
-85.3529	49.5746	0.1	1.2	2.4543	Canada	1.62488	1.14137
-80.6094	49.592	0.1	1.2	2.4543	Canada	1.62488	1.14137
-81.0303	49.8069	0.1	1.2	2.4543	Canada	1.62488	1.14137
-80.9633	49.8782	0.1	1.2	2.4543	Canada	1.62488	1.14137
-87.4649	49.9391	0.1	1.2	2.4543	Canada	1.62488	1.14137
-113.586	49.9986	0.1	1.2	2.4543	Canada	1.62488	1.14137
-78.3578	50.0479	0.1	1.2	2.4543	Canada	1.62488	1.14137
-78.2747	50.0521	0.1	1.2	2.4543	Canada	1.62488	1.14137
-79.6285	50.1184	0.1	1.2	2.4543	Canada	1.62488	1.14137
-61.6435	50.1902	0.1	1.2	2.4543	Canada	1.62488	1.14137
-79.5273	50.1966	0.1	1.2	2.4543	Canada	1.62488	1.14137
-78.4175	50.2218	0.1	1.2	2.4543	Canada	1.62488	1.14137
-80.8535	50.2327	0.1	1.2	2.4543	Canada	1.62488	1.14137
-74.666	50.2426	0.1	1.2	2.4543	Canada	1.62488	1.14137
-62.0881	50.2447	0.1	1.2	2.4543	Canada	1.62488	1.14137
-60.6169	50.2541	0.1	1.2	2.4543	Canada	1.62488	1.14137
-79.6373	50.3369	0.1	1.2	2.4543	Canada	1.62488	1.14137
-85.9268	50.3374	0.1	1.2	2.4543	Canada	1.62488	1.14137
-73.0946	50.3789	0.1	1.2	2.4543	Canada	1.62488	1.14137
-96.6538	50.3891	0.1	1.2	2.4543	Canada	1.62488	1.14137
-78.5311	50.3977	0.1	1.2	2.4543	Canada	1.62488	1.14137
-95.897	50.4376	0.1	1.2	2.4543	Canada	1.62488	1.14137
-75.7911	50.5629	0.1	1.2	2.4543	Canada	1.62488	1.14137
-83.1119	50.6213	0.1	1.2	2.4543	Canada	1.62488	1.14137
-78.01	50.6347	0.1	1.2	2.4543	Canada	1.62488	1.14137
-56.578	50.6486	0.1	1.2	2.4543	Canada	1.62488	1.14137
-82.6396	50.7359	0.1	1.2	2.4543	Canada	1.62488	1.14137
-95.1158	50.7383	0.1	1.2	2.4543	Canada	1.62488	1.14137
-82.6891	50.7672	0.1	1.2	2.4543	Canada	1.62488	1.14137
-79.0113	50.7907	0.1	1.2	2.4543	Canada	1.62488	1.14137
-79.7832	50.8263	0.1	1.2	2.4543	Canada	1.62488	1.14137
-79.8075	50.8326	0.1	1.2	2.4543	Canada	1.62488	1.14137
-73.208	50.8371	0.1	1.2	2.4543	Canada	1.62488	1.14137
-116.327	50.8472	0.1	1.2	2.4543	Canada	1.62488	1.14137
-78.0748	50.8986	0.1	1.2	2.4543	Canada	1.62488	1.14137
-77.5936	50.9196	0.1	1.2	2.4543	Canada	1.62488	1.14137
-79.2353	50.9655	0.1	1.2	2.4543	Canada	1.62488	1.14137
-56.9946	50.9745	0.1	1.2	2.4543	Canada	1.62488	1.14137
-77.9557	50.991	0.1	1.2	2.4543	Canada	1.62488	1.14137
-79.376	51.0308	0.1	1.2	2.4543	Canada	1.62488	1.14137
-97.9163	51.0331	0.1	1.2	2.4543	Canada	1.62488	1.14137
-82.7923	51.0509	0.1	1.2	2.4543	Canada	1.62488	1.14137
-78.0673	51.0774	0.1	1.2	2.4543	Canada	1.62488	1.14137
-87.171	51.154	0.1	1.2	2.4543	Canada	1.62488	1.14137
-83.7104	51.1566	0.1	1.2	2.4543	Canada	1.62488	1.14137
-83.8414	51.1592	0.1	1.2	2.4543	Canada	1.62488	1.14137
-73.5271	51.1595	0.1	1.2	2.4543	Canada	1.62488	1.14137
-95.3357	51.1673	0.1	1.2	2.4543	Canada	1.62488	1.14137
-73.5515	51.1721	0.1	1.2	2.4543	Canada	1.62488	1.14137
-82.489	51.2464	0.1	1.2	2.4543	Canada	1.62488	1.14137
-82.7906	51.3186	0.1	1.2	2.4543	Canada	1.62488	1.14137
-82.3179	51.3606	0.1	1.2	2.4543	Canada	1.62488	1.14137
-83.0915	51.3726	0.1	1.2	2.4543	Canada	1.62488	1.14137
-83.0652	51.3857	0.1	1.2	2.4543	Canada	1.62488	1.14137
-79.5021	51.4032	0.1	1.2	2.4543	Canada	1.62488	1.14137
-83.0479	51.4302	0.1	1.2	2.4543	Canada	1.62488	1.14137
-81.7438	51.442	0.1	1.2	2.4543	Canada	1.62488	1.14137
-55.9898	51.4438	0.1	1.2	2.4543	Canada	1.62488	1.14137
-56.0027	51.4558	0.1	1.2	2.4543	Canada	1.62488	1.14137
-98.9698	51.4802	0.1	1.2	2.4543	Canada	1.62488	1.14137
-81.9781	51.4871	0.1	1.2	2.4543	Canada	1.62488	1.14137
-82.0771	51.5021	0.1	1.2	2.4543	Canada	1.62488	1.14137
-88.4354	51.543	0.1	1.2	2.4543	Canada	1.62488	1.14137
-55.9948	51.5495	0.1	1.2	2.4543	Canada	1.62488	1.14137
-81.1892	51.553	0.1	1.2	2.4543	Canada	1.62488	1.14137
-71.3969	51.5802	0.1	1.2	2.4543	Canada	1.62488	1.14137
-81.7927	51.6219	0.1	1.2	2.4543	Canada	1.62488	1.14137
-81.7999	51.6255	0.1	1.2	2.4543	Canada	1.62488	1.14137
-81.965	51.661	0.1	1.2	2.4543	Canada	1.62488	1.14137
-81.1324	51.6794	0.1	1.2	2.4543	Canada	1.62488	1.14137
-85.1104	51.7222	0.1	1.2	2.4543	Canada	1.62488	1.14137
-87.9635	51.7517	0.1	1.2	2.4543	Canada	1.62488	1.14137
-86.8023	51.7997	0.1	1.2	2.4543	Canada	1.62488	1.14137
-82.7628	51.8252	0.1	1.2	2.4543	Canada	1.62488	1.14137
-88.0782	51.8437	0.1	1.2	2.4543	Canada	1.62488	1.14137
-87.5994	51.8564	0.1	1.2	2.4543	Canada	1.62488	1.14137
-99.6932	51.8772	0.1	1.2	2.4543	Canada	1.62488	1.14137
-65.2237	51.89	0.1	1.2	2.4543	Canada	1.62488	1.14137
-99.1095	51.9045	0.1	1.2	2.4543	Canada	1.62488	1.14137
-98.2891	51.9306	0.1	1.2	2.4543	Canada	1.62488	1.14137
-89.2896	51.9474	0.1	1.2	2.4543	Canada	1.62488	1.14137
-99.4616	51.9692	0.1	1.2	2.4543	Canada	1.62488	1.14137
-94.5919	51.9961	0.1	1.2	2.4543	Canada	1.62488	1.14137
-83.6136	52.0059	0.1	1.2	2.4543	Canada	1.62488	1.14137
-87.8527	52.0182	0.1	1.2	2.4543	Canada	1.62488	1.14137
-98.6057	52.0275	0.1	1.2	2.4543	Canada	1.62488	1.14137
-87.8768	52.0365	0.1	1.2	2.4543	Canada	1.62488	1.14137
-72.3932	52.0618	0.1	1.2	2.4543	Canada	1.62488	1.14137
-89.3673	52.0759	0.1	1.2	2.4543	Canada	1.62488	1.14137
-86.1674	52.0835	0.1	1.2	2.4543	Canada	1.62488	1.14137
-57.2815	52.1237	0.1	1.2	2.4543	Canada	1.62488	1.14137
-83.3854	52.1507	0.1	1.2	2.4543	Canada	1.62488	1.14137
-87.0618	52.1539	0.1	1.2	2.4543	Canada	1.62488	1.14137
-73.7689	52.1983	0.1	1.2	2.4543	Canada	1.62488	1.14137
-83.3456	52.2254	0.1	1.2	2.4543	Canada	1.62488	1.14137
-84.0954	52.2419	0.1	1.2	2.4543	Canada	1.62488	1.14137
-94.7325	52.2722	0.1	1.2	2.4543	Canada	1.62488	1.14137
-86.5686	52.2775	0.1	1.2	2.4543	Canada	1.62488	1.14137
-82.4094	52.2935	0.1	1.2	2.4543	Canada	1.62488	1.14137
-84.1536	52.3162	0.1	1.2	2.4543	Canada	1.62488	1.14137
-63.8889	52.3523	0.1	1.2	2.4543	Canada	1.62488	1.14137
-86.652	52.3524	0.1	1.2	2.4543	Canada	1.62488	1.14137
-101.826	52.3615	0.1	1.2	2.4543	Canada	1.62488	1.14137
-85.39	52.3687	0.1	1.2	2.4543	Canada	1.62488	1.14137
-83.2033	52.376	0.1	1.2	2.4543	Canada	1.62488	1.14137
-86.9489	52.3813	0.1	1.2	2.4543	Canada	1.62488	1.14137
-83.8567	52.3891	0.1	1.2	2.4543	Canada	1.62488	1.14137
-63.3147	52.3989	0.1	1.2	2.4543	Canada	1.62488	1.14137
-86.9602	52.4262	0.1	1.2	2.4543	Canada	1.62488	1.14137
-90.462	52.4328	0.1	1.2	2.4543	Canada	1.62488	1.14137
-83.2212	52.454	0.1	1.2	2.4543	Canada	1.62488	1.14137
-98.93	52.4575	0.1	1.2	2.4543	Canada	1.62488	1.14137
-92.0656	52.4593	0.1	1.2	2.4543	Canada	1.62488	1.14137
-85.0169	52.473	0.1	1.2	2.4543	Canada	1.62488	1.14137
-92.5603	52.483	0.1	1.2	2.4543	Canada	1.62488	1.14137
-86.8337	52.5039	0.1	1.2	2.4543	Canada	1.62488	1.14137
-84.4736	52.5409	0.1	1.2	2.4543	Canada	1.62488	1.14137
-58.0927	52.5527	0.1	1.2	2.4543	Canada	1.62488	1.14137
-68.4085	52.6035	0.1	1.2	2.4543	Canada	1.62488	1.14137
-99.4688	52.6121	0.1	1.2	2.4543	Canada	1.62488	1.14137
-68.4281	52.6138	0.1	1.2	2.4543	Canada	1.62488	1.14137
-84.2784	52.615	0.1	1.2	2.4543	Canada	1.62488	1.14137
-88.9135	52.6176	0.1	1.2	2.4543	Canada	1.62488	1.14137
-58.1935	52.6539	0.1	1.2	2.4543	Canada	1.62488	1.14137
-86.9783	52.7235	0.1	1.2	2.4543	Canada	1.62488	1.14137
-63.32	52.7269	0.1	1.2	2.4543	Canada	1.62488	1.14137
-91.1215	52.7285	0.1	1.2	2.4543	Canada	1.62488	1.14137
-57.9471	52.7344	0.1	1.2	2.4543	Canada	1.62488	1.14137
-65.7762	52.7436	0.1	1.2	2.4543	Canada	1.62488	1.14137
-84.7768	52.7819	0.1	1.2	2.4543	Canada	1.62488	1.14137
-58.0519	52.7932	0.1	1.2	2.4543	Canada	1.62488	1.14137
-66.527	52.799	0.1	1.2	2.4543	Canada	1.62488	1.14137
-59.2406	52.8115	0.1	1.2	2.4543	Canada	1.62488	1.14137
-66.2927	52.8137	0.1	1.2	2.4543	Canada	1.62488	1.14137
-58.612	52.8331	0.1	1.2	2.4543	Canada	1.62488	1.14137
-66.2715	52.858	0.1	1.2	2.4543	Canada	1.62488	1.14137
-64.4592	52.9157	0.1	1.2	2.4543	Canada	1.62488	1.14137
-58.8365	52.9401	0.1	1.2	2.4543	Canada	1.62488	1.14137
-111.085	52.9569	0.1	1.2	2.4543	Canada	1.62488	1.14137
-65.4929	52.969	0.1	1.2	2.4543	Canada	1.62488	1.14137
-125.16	52.9754	0.1	1.2	2.4543	Canada	1.62488	1.14137
-103.63	52.9788	0.1	1.2	2.4543	Canada	1.62488	1.14137
-80.8547	52.9811	0.1	1.2	2.4543	Canada	1.62488	1.14137
-81.5249	53.0085	0.1	1.2	2.4543	Canada	1.62488	1.14137
-89.9205	53.009	0.1	1.2	2.4543	Canada	1.62488	1.14137
-91.7948	53.0122	0.1	1.2	2.4543	Canada	1.62488	1.14137
-77.8021	53.0194	0.1	1.2	2.4543	Canada	1.62488	1.14137
-84.8265	53.0278	0.1	1.2	2.4543	Canada	1.62488	1.14137
-59.101	53.0323	0.1	1.2	2.4543	Canada	1.62488	1.14137
-82.3486	53.0513	0.1	1.2	2.4543	Canada	1.62488	1.14137
-64.1073	53.059	0.1	1.2	2.4543	Canada	1.62488	1.14137
-83.0556	53.0748	0.1	1.2	2.4543	Canada	1.62488	1.14137
-85.2021	53.0881	0.1	1.2	2.4543	Canada	1.62488	1.14137
-84.1552	53.0889	0.1	1.2	2.4543	Canada	1.62488	1.14137
-85.7844	53.124	0.1	1.2	2.4543	Canada	1.62488	1.14137
-101.773	53.1259	0.1	1.2	2.4543	Canada	1.62488	1.14137
-72.6087	53.1288	0.1	1.2	2.4543	Canada	1.62488	1.14137
-84.9264	53.1327	0.1	1.2	2.4543	Canada	1.62488	1.14137
-58.3227	53.1373	0.1	1.2	2.4543	Canada	1.62488	1.14137
-64.4592	53.1467	0.1	1.2	2.4543	Canada	1.62488	1.14137
-89.5535	53.1657	0.1	1.2	2.4543	Canada	1.62488	1.14137
-85.3324	53.1986	0.1	1.2	2.4543	Canada	1.62488	1.14137
-112.248	53.2141	0.1	1.2	2.4543	Canada	1.62488	1.14137
-101.173	53.2236	0.1	1.2	2.4543	Canada	1.62488	1.14137
-90.661	53.2451	0.1	1.2	2.4543	Canada	1.62488	1.14137
-91.3912	53.2453	0.1	1.2	2.4543	Canada	1.62488	1.14137
-87.4135	53.2496	0.1	1.2	2.4543	Canada	1.62488	1.14137
-84.7225	53.2717	0.1	1.2	2.4543	Canada	1.62488	1.14137
-95.5521	53.296	0.1	1.2	2.4543	Canada	1.62488	1.14137
-90.5986	53.2998	0.1	1.2	2.4543	Canada	1.62488	1.14137
-89.498	53.3233	0.1	1.2	2.4543	Canada	1.62488	1.14137
-89.2893	53.3378	0.1	1.2	2.4543	Canada	1.62488	1.14137
-69.0656	53.3398	0.1	1.2	2.4543	Canada	1.62488	1.14137
-64.9344	53.3467	0.1	1.2	2.4543	Canada	1.62488	1.14137
-64.449	53.3587	0.1	1.2	2.4543	Canada	1.62488	1.14137
-84.7133	53.3588	0.1	1.2	2.4543	Canada	1.62488	1.14137
-90.7429	53.3598	0.1	1.2	2.4543	Canada	1.62488	1.14137
-83.354	53.3711	0.1	1.2	2.4543	Canada	1.62488	1.14137
-63.5971	53.3752	0.1	1.2	2.4543	Canada	1.62488	1.14137
-84.6605	53.403	0.1	1.2	2.4543	Canada	1.62488	1.14137
-86.2995	53.4122	0.1	1.2	2.4543	Canada	1.62488	1.14137
-96.2005	53.4151	0.1	1.2	2.4543	Canada	1.62488	1.14137
-85.6853	53.4328	0.1	1.2	2.4543	Canada	1.62488	1.14137
-68.7284	53.4454	0.1	1.2	2.4543	Canada	1.62488	1.14137
-89.1365	53.4484	0.1	1.2	2.4543	Canada	1.62488	1.14137
-86.2094	53.4715	0.1	1.2	2.4543	Canada	1.62488	1.14137
-90.2094	53.5195	0.1	1.2	2.4543	Canada	1.62488	1.14137
-63.451	53.5197	0.1	1.2	2.4543	Canada	1.62488	1.14137
-63.5552	53.5223	0.1	1.2	2.4543	Canada	1.62488	1.14137
-66.5014	53.5243	0.1	1.2	2.4543	Canada	1.62488	1.14137
-103.015	53.5258	0.1	1.2	2.4543	Canada	1.62488	1.14137
-85.4681	53.53	0.1	1.2	2.4543	Canada	1.62488	1.14137
-69.0057	53.548	0.1	1.2	2.4543	Canada	1.62488	1.14137
-90.941	53.5551	0.1	1.2	2.4543	Canada	1.62488	1.14137
-78.1396	53.5565	0.1	1.2	2.4543	Canada	1.62488	1.14137
-85.5828	53.5712	0.1	1.2	2.4543	Canada	1.62488	1.14137
-88.8864	53.573	0.1	1.2	2.4543	Canada	1.62488	1.14137
-95.8725	53.6011	0.1	1.2	2.4543	Canada	1.62488	1.14137
-101.723	53.6159	0.1	1.2	2.4543	Canada	1.62488	1.14137
-78.1797	53.6202	0.1	1.2	2.4543	Canada	1.62488	1.14137
-67.8069	53.6529	0.1	1.2	2.4543	Canada	1.62488	1.14137
-92.3469	53.6567	0.1	1.2	2.4543	Canada	1.62488	1.14137
-78.2852	53.6804	0.1	1.2	2.4543	Canada	1.62488	1.14137
-92.6621	53.6823	0.1	1.2	2.4543	Canada	1.62488	1.14137
-90.6801	53.6885	0.1	1.2	2.4543	Canada	1.62488	1.14137
-93.2657	53.694	0.1	1.2	2.4543	Canada	1.62488	1.14137
-85.0936	53.6946	0.1	1.2	2.4543	Canada	1.62488	1.14137
-92.948	53.7048	0.1	1.2	2.4543	Canada	1.62488	1.14137
-96.4259	53.7071	0.1	1.2	2.4543	Canada	1.62488	1.14137
-86.5574	53.7097	0.1	1.2	2.4543	Canada	1.62488	1.14137
-63.6346	53.7126	0.1	1.2	2.4543	Canada	1.62488	1.14137
-108.445	53.7196	0.1	1.2	2.4543	Canada	1.62488	1.14137
-83.5771	53.7241	0.1	1.2	2.4543	Canada	1.62488	1.14137
-88.7313	53.7269	0.1	1.2	2.4543	Canada	1.62488	1.14137
-82.6347	53.7318	0.1	1.2	2.4543	Canada	1.62488	1.14137
-97.135	53.7391	0.1	1.2	2.4543	Canada	1.62488	1.14137
-69.4366	53.7557	0.1	1.2	2.4543	Canada	1.62488	1.14137
-69.1144	53.7566	0.1	1.2	2.4543	Canada	1.62488	1.14137
-68.7938	53.7589	0.1	1.2	2.4543	Canada	1.62488	1.14137
-59.9979	53.7613	0.1	1.2	2.4543	Canada	1.62488	1.14137
-84.2603	53.7774	0.1	1.2	2.4543	Canada	1.62488	1.14137
-101.652	53.7934	0.1	1.2	2.4543	Canada	1.62488	1.14137
-84.4373	53.8189	0.1	1.2	2.4543	Canada	1.62488	1.14137
-68.6627	53.821	0.1	1.2	2.4543	Canada	1.62488	1.14137
-88.8813	53.8299	0.1	1.2	2.4543	Canada	1.62488	1.14137
-90.6534	53.872	0.1	1.2	2.4543	Canada	1.62488	1.14137
-84.2981	53.8845	0.1	1.2	2.4543	Canada	1.62488	1.14137
-83.913	53.8919	0.1	1.2	2.4543	Canada	1.62488	1.14137
-92.1201	53.8931	0.1	1.2	2.4543	Canada	1.62488	1.14137
-66.2515	53.9059	0.1	1.2	2.4543	Canada	1.62488	1.14137
-90.6241	53.9253	0.1	1.2	2.4543	Canada	1.62488	1.14137
-89.4436	53.9331	0.1	1.2	2.4543	Canada	1.62488	1.14137
-91.2719	53.9491	0.1	1.2	2.4543	Canada	1.62488	1.14137
-83.4236	53.9535	0.1	1.2	2.4543	Canada	1.62488	1.14137
-89.484	53.9596	0.1	1.2	2.4543	Canada	1.62488	1.14137
-83.3475	53.9599	0.1	1.2	2.4543	Canada	1.62488	1.14137
-94.2343	53.9845	0.1	1.2	2.4543	Canada	1.62488	1.14137
-96.6972	53.9886	0.1	1.2	2.4543	Canada	1.62488	1.14137
-94.3385	44.2984	0.1	1.3	2.6588	United States of America	1.58887	1.11073
-97.0635	44.52	0.1	1.3	2.6588	United States of America	1.58887	1.11073
-73.341	45.0904	0.1	1.3	2.6588	Canada	1.58887	1.11073
-94.7635	45.1349	0.1	1.3	2.6588	United States of America	1.58887	1.11073
-92.6745	45.8046	0.1	1.3	2.6588	United States of America	1.58887	1.11073
-65.5825	46.7093	0.1	1.3	2.6588	Canada	1.58887	1.11073
-78.6019	47.451	0.1	1.3	2.6588	Canada	1.58887	1.11073
-56.7965	47.958	0.1	1.3	2.6588	Canada	1.58887	1.11073
-55.6841	48.0672	0.1	1.3	2.6588	Canada	1.58887	1.11073
-54.7802	48.1677	0.1	1.3	2.6588	Canada	1.58887	1.11073
-57.2386	48.1917	0.1	1.3	2.6588	Canada	1.58887	1.11073
-54.3162	48.2535	0.1	1.3	2.6588	Canada	1.58887	1.11073
-55.861	48.3674	0.1	1.3	2.6588	Canada	1.58887	1.11073
-75.6813	48.4601	0.1	1.3	2.6588	Canada	1.58887	1.11073
-56.3421	48.5335	0.1	1.3	2.6588	Canada	1.58887	1.11073
-54.859	48.5729	0.1	1.3	2.6588	Canada	1.58887	1.11073
-90.6867	48.5998	0.1	1.3	2.6588	Canada	1.58887	1.11073
-76.8925	48.7669	0.1	1.3	2.6588	Canada	1.58887	1.11073
-56.4802	49.1391	0.1	1.3	2.6588	Canada	1.58887	1.11073
-54.6408	49.2218	0.1	1.3	2.6588	Canada	1.58887	1.11073
-53.9882	49.239	0.1	1.3	2.6588	Canada	1.58887	1.11073
-53.7147	49.2398	0.1	1.3	2.6588	Canada	1.58887	1.11073
-61.9173	49.3119	0.1	1.3	2.6588	Canada	1.58887	1.11073
-53.8948	49.3121	0.1	1.3	2.6588	Canada	1.58887	1.11073
-62.0699	49.3191	0.1	1.3	2.6588	Canada	1.58887	1.11073
-80.0836	49.4961	0.1	1.3	2.6588	Canada	1.58887	1.11073
-99.2741	49.5515	0.1	1.3	2.6588	Canada	1.58887	1.11073
-82.7842	49.6149	0.1	1.3	2.6588	Canada	1.58887	1.11073
-80.7754	49.6372	0.1	1.3	2.6588	Canada	1.58887	1.11073
-57.8671	49.7759	0.1	1.3	2.6588	Canada	1.58887	1.11073
-80.9212	49.7797	0.1	1.3	2.6588	Canada	1.58887	1.11073
-81.0616	49.7827	0.1	1.3	2.6588	Canada	1.58887	1.11073
-79.8218	49.8616	0.1	1.3	2.6588	Canada	1.58887	1.11073
-79.599	49.9678	0.1	1.3	2.6588	Canada	1.58887	1.11073
-79.546	49.9716	0.1	1.3	2.6588	Canada	1.58887	1.11073
-78.3377	50.0337	0.1	1.3	2.6588	Canada	1.58887	1.11073
-78.3622	50.0666	0.1	1.3	2.6588	Canada	1.58887	1.11073
-86.4945	50.0945	0.1	1.3	2.6588	Canada	1.58887	1.11073
-85.6413	50.2013	0.1	1.3	2.6588	Canada	1.58887	1.11073
-82.7317	50.2115	0.1	1.3	2.6588	Canada	1.58887	1.11073
-80.2977	50.2177	0.1	1.3	2.6588	Canada	1.58887	1.11073
-80.4643	50.2317	0.1	1.3	2.6588	Canada	1.58887	1.11073
-61.8346	50.2404	0.1	1.3	2.6588	Canada	1.58887	1.11073
-83.7313	50.2421	0.1	1.3	2.6588	Canada	1.58887	1.11073
-83.6863	50.2621	0.1	1.3	2.6588	Canada	1.58887	1.11073
-61.8525	50.2953	0.1	1.3	2.6588	Canada	1.58887	1.11073
-97.7156	50.3202	0.1	1.3	2.6588	Canada	1.58887	1.11073
-83.4012	50.3349	0.1	1.3	2.6588	Canada	1.58887	1.11073
-95.8761	50.4497	0.1	1.3	2.6588	Canada	1.58887	1.11073
-78.2839	50.5025	0.1	1.3	2.6588	Canada	1.58887	1.11073
-78.4044	50.5661	0.1	1.3	2.6588	Canada	1.58887	1.11073
-72.4978	50.5698	0.1	1.3	2.6588	Canada	1.58887	1.11073
-72.2642	50.7278	0.1	1.3	2.6588	Canada	1.58887	1.11073
-79.3211	50.9418	0.1	1.3	2.6588	Canada	1.58887	1.11073
-77.5953	50.9462	0.1	1.3	2.6588	Canada	1.58887	1.11073
-79.2896	50.9563	0.1	1.3	2.6588	Canada	1.58887	1.11073
-77.6193	51.036	0.1	1.3	2.6588	Canada	1.58887	1.11073
-96.8419	51.0423	0.1	1.3	2.6588	Canada	1.58887	1.11073
-83.0448	51.0426	0.1	1.3	2.6588	Canada	1.58887	1.11073
-77.4813	51.0495	0.1	1.3	2.6588	Canada	1.58887	1.11073
-83.808	51.085	0.1	1.3	2.6588	Canada	1.58887	1.11073
-113.466	51.1178	0.1	1.3	2.6588	Canada	1.58887	1.11073
-75.6682	51.118	0.1	1.3	2.6588	Canada	1.58887	1.11073
-72.5574	51.2301	0.1	1.3	2.6588	Canada	1.58887	1.11073
-56.3885	51.2428	0.1	1.3	2.6588	Canada	1.58887	1.11073
-95.6502	51.2493	0.1	1.3	2.6588	Canada	1.58887	1.11073
-56.3062	51.2717	0.1	1.3	2.6588	Canada	1.58887	1.11073
-95.9115	51.3094	0.1	1.3	2.6588	Canada	1.58887	1.11073
-82.5281	51.3557	0.1	1.3	2.6588	Canada	1.58887	1.11073
-56.2086	51.4502	0.1	1.3	2.6588	Canada	1.58887	1.11073
-87.0849	51.4853	0.1	1.3	2.6588	Canada	1.58887	1.11073
-84.8355	51.4866	0.1	1.3	2.6588	Canada	1.58887	1.11073
-82.024	51.551	0.1	1.3	2.6588	Canada	1.58887	1.11073
-81.4853	51.5821	0.1	1.3	2.6588	Canada	1.58887	1.11073
-71.4813	51.5932	0.1	1.3	2.6588	Canada	1.58887	1.11073
-89.7635	51.6153	0.1	1.3	2.6588	Canada	1.58887	1.11073
-87.6102	51.6174	0.1	1.3	2.6588	Canada	1.58887	1.11073
-84.8771	51.6187	0.1	1.3	2.6588	Canada	1.58887	1.11073
-87.3306	51.6514	0.1	1.3	2.6588	Canada	1.58887	1.11073
-98.6676	51.7006	0.1	1.3	2.6588	Canada	1.58887	1.11073
-99.6288	51.7289	0.1	1.3	2.6588	Canada	1.58887	1.11073
-82.353	51.7296	0.1	1.3	2.6588	Canada	1.58887	1.11073
-85.3646	51.7831	0.1	1.3	2.6588	Canada	1.58887	1.11073
-92.126	51.7914	0.1	1.3	2.6588	Canada	1.58887	1.11073
-73.2213	51.8288	0.1	1.3	2.6588	Canada	1.58887	1.11073
-73.2259	51.8335	0.1	1.3	2.6588	Canada	1.58887	1.11073
-87.5704	51.8627	0.1	1.3	2.6588	Canada	1.58887	1.11073
-88.0594	51.8683	0.1	1.3	2.6588	Canada	1.58887	1.11073
-64.2448	51.8691	0.1	1.3	2.6588	Canada	1.58887	1.11073
-65.5746	51.8842	0.1	1.3	2.6588	Canada	1.58887	1.11073
-88.5552	51.9236	0.1	1.3	2.6588	Canada	1.58887	1.11073
-91.1758	51.926	0.1	1.3	2.6588	Canada	1.58887	1.11073
-79.4052	51.963	0.1	1.3	2.6588	Canada	1.58887	1.11073
-86.9477	51.9795	0.1	1.3	2.6588	Canada	1.58887	1.11073
-65.1538	51.9918	0.1	1.3	2.6588	Canada	1.58887	1.11073
-68.9882	51.9938	0.1	1.3	2.6588	Canada	1.58887	1.11073
-72.7719	52.012	0.1	1.3	2.6588	Canada	1.58887	1.11073
-87.9924	52.0252	0.1	1.3	2.6588	Canada	1.58887	1.11073
-79.477	52.043	0.1	1.3	2.6588	Canada	1.58887	1.11073
-83.1438	52.0638	0.1	1.3	2.6588	Canada	1.58887	1.11073
-99.455	52.0758	0.1	1.3	2.6588	Canada	1.58887	1.11073
-71.2109	52.1175	0.1	1.3	2.6588	Canada	1.58887	1.11073
-67.1048	52.1182	0.1	1.3	2.6588	Canada	1.58887	1.11073
-72.5379	52.2633	0.1	1.3	2.6588	Canada	1.58887	1.11073
-98.191	52.2659	0.1	1.3	2.6588	Canada	1.58887	1.11073
-98.2297	52.2826	0.1	1.3	2.6588	Canada	1.58887	1.11073
-112.743	52.3451	0.1	1.3	2.6588	Canada	1.58887	1.11073
-58.9427	52.3845	0.1	1.3	2.6588	Canada	1.58887	1.11073
-83.9151	52.4016	0.1	1.3	2.6588	Canada	1.58887	1.11073
-87.2691	52.4113	0.1	1.3	2.6588	Canada	1.58887	1.11073
-71.6453	52.4372	0.1	1.3	2.6588	Canada	1.58887	1.11073
-85.6044	52.4503	0.1	1.3	2.6588	Canada	1.58887	1.11073
-66.6156	52.4763	0.1	1.3	2.6588	Canada	1.58887	1.11073
-94.9927	52.4773	0.1	1.3	2.6588	Canada	1.58887	1.11073
-63.2552	52.4778	0.1	1.3	2.6588	Canada	1.58887	1.11073
-59.6085	52.5438	0.1	1.3	2.6588	Canada	1.58887	1.11073
-83.3801	52.5533	0.1	1.3	2.6588	Canada	1.58887	1.11073
-90.5798	52.5662	0.1	1.3	2.6588	Canada	1.58887	1.11073
-86.8896	52.5692	0.1	1.3	2.6588	Canada	1.58887	1.11073
-95.0474	52.5879	0.1	1.3	2.6588	Canada	1.58887	1.11073
-72.5878	52.6338	0.1	1.3	2.6588	Canada	1.58887	1.11073
-89.4976	52.6571	0.1	1.3	2.6588	Canada	1.58887	1.11073
-65.124	52.6704	0.1	1.3	2.6588	Canada	1.58887	1.11073
-87.3456	52.7015	0.1	1.3	2.6588	Canada	1.58887	1.11073
-89.001	52.7054	0.1	1.3	2.6588	Canada	1.58887	1.11073
-57.9864	52.7372	0.1	1.3	2.6588	Canada	1.58887	1.11073
-66.3161	52.751	0.1	1.3	2.6588	Canada	1.58887	1.11073
-99.2757	52.7725	0.1	1.3	2.6588	Canada	1.58887	1.11073
-64.3169	52.7771	0.1	1.3	2.6588	Canada	1.58887	1.11073
-57.4252	52.7885	0.1	1.3	2.6588	Canada	1.58887	1.11073
-58.5452	52.796	0.1	1.3	2.6588	Canada	1.58887	1.11073
-63.9581	52.8081	0.1	1.3	2.6588	Canada	1.58887	1.11073
-78.676	52.8325	0.1	1.3	2.6588	Canada	1.58887	1.11073
-90.4135	52.8755	0.1	1.3	2.6588	Canada	1.58887	1.11073
-86.9969	52.8804	0.1	1.3	2.6588	Canada	1.58887	1.11073
-86.5187	52.9018	0.1	1.3	2.6588	Canada	1.58887	1.11073
-80.8027	52.9188	0.1	1.3	2.6588	Canada	1.58887	1.11073
-65.5766	52.9231	0.1	1.3	2.6588	Canada	1.58887	1.11073
-67.5467	52.9246	0.1	1.3	2.6588	Canada	1.58887	1.11073
-91.6129	53.0373	0.1	1.3	2.6588	Canada	1.58887	1.11073
-64.4448	53.0721	0.1	1.3	2.6588	Canada	1.58887	1.11073
-90.8774	53.0919	0.1	1.3	2.6588	Canada	1.58887	1.11073
-89.4862	53.1055	0.1	1.3	2.6588	Canada	1.58887	1.11073
-78.8671	53.1121	0.1	1.3	2.6588	Canada	1.58887	1.11073
-90.2211	53.121	0.1	1.3	2.6588	Canada	1.58887	1.11073
-87.285	53.1273	0.1	1.3	2.6588	Canada	1.58887	1.11073
-77.0115	53.1318	0.1	1.3	2.6588	Canada	1.58887	1.11073
-74.2528	53.1318	0.1	1.3	2.6588	Canada	1.58887	1.11073
-73.0478	53.1348	0.1	1.3	2.6588	Canada	1.58887	1.11073
-63.2479	53.1705	0.1	1.3	2.6588	Canada	1.58887	1.11073
-88.8859	53.1939	0.1	1.3	2.6588	Canada	1.58887	1.11073
-87.6748	53.2185	0.1	1.3	2.6588	Canada	1.58887	1.11073
-89.6794	53.2244	0.1	1.3	2.6588	Canada	1.58887	1.11073
-78.3842	53.2368	0.1	1.3	2.6588	Canada	1.58887	1.11073
-90.7013	53.2382	0.1	1.3	2.6588	Canada	1.58887	1.11073
-96.3783	53.2444	0.1	1.3	2.6588	Canada	1.58887	1.11073
-88.9463	53.2464	0.1	1.3	2.6588	Canada	1.58887	1.11073
-77.6113	53.253	0.1	1.3	2.6588	Canada	1.58887	1.11073
-91.6045	53.2585	0.1	1.3	2.6588	Canada	1.58887	1.11073
-58.1329	53.2785	0.1	1.3	2.6588	Canada	1.58887	1.11073
-84.7381	53.2789	0.1	1.3	2.6588	Canada	1.58887	1.11073
-78.1229	53.2851	0.1	1.3	2.6588	Canada	1.58887	1.11073
-77.7813	53.2915	0.1	1.3	2.6588	Canada	1.58887	1.11073
-58.1786	53.3095	0.1	1.3	2.6588	Canada	1.58887	1.11073
-90.5466	53.3162	0.1	1.3	2.6588	Canada	1.58887	1.11073
-89.3613	53.3181	0.1	1.3	2.6588	Canada	1.58887	1.11073
-69.4113	53.3316	0.1	1.3	2.6588	Canada	1.58887	1.11073
-71.8339	53.3326	0.1	1.3	2.6588	Canada	1.58887	1.11073
-90.5228	53.3396	0.1	1.3	2.6588	Canada	1.58887	1.11073
-77.9075	53.349	0.1	1.3	2.6588	Canada	1.58887	1.11073
-73.5287	53.3713	0.1	1.3	2.6588	Canada	1.58887	1.11073
-88.3187	53.3738	0.1	1.3	2.6588	Canada	1.58887	1.11073
-69.5963	53.38	0.1	1.3	2.6588	Canada	1.58887	1.11073
-85.2761	53.3854	0.1	1.3	2.6588	Canada	1.58887	1.11073
-89.6729	53.3937	0.1	1.3	2.6588	Canada	1.58887	1.11073
-85.247	53.3946	0.1	1.3	2.6588	Canada	1.58887	1.11073
-84.9117	53.4133	0.1	1.3	2.6588	Canada	1.58887	1.11073
-88.1678	53.4264	0.1	1.3	2.6588	Canada	1.58887	1.11073
-73.4449	53.4276	0.1	1.3	2.6588	Canada	1.58887	1.11073
-83.477	53.4499	0.1	1.3	2.6588	Canada	1.58887	1.11073
-85.2031	53.4514	0.1	1.3	2.6588	Canada	1.58887	1.11073
-108.486	53.452	0.1	1.3	2.6588	Canada	1.58887	1.11073
-71.9744	53.4668	0.1	1.3	2.6588	Canada	1.58887	1.11073
-66.5062	53.4847	0.1	1.3	2.6588	Canada	1.58887	1.11073
-66.4904	53.5111	0.1	1.3	2.6588	Canada	1.58887	1.11073
-85.5824	53.5224	0.1	1.3	2.6588	Canada	1.58887	1.11073
-96.4609	53.5315	0.1	1.3	2.6588	Canada	1.58887	1.11073
-68.0506	53.5393	0.1	1.3	2.6588	Canada	1.58887	1.11073
-63.6745	53.5413	0.1	1.3	2.6588	Canada	1.58887	1.11073
-64.9865	53.5486	0.1	1.3	2.6588	Canada	1.58887	1.11073
-78.071	53.5633	0.1	1.3	2.6588	Canada	1.58887	1.11073
-89.8554	53.5838	0.1	1.3	2.6588	Canada	1.58887	1.11073
-58.0844	53.5842	0.1	1.3	2.6588	Canada	1.58887	1.11073
-63.2544	53.5876	0.1	1.3	2.6588	Canada	1.58887	1.11073
-73.0605	53.5941	0.1	1.3	2.6588	Canada	1.58887	1.11073
-64.9156	53.6153	0.1	1.3	2.6588	Canada	1.58887	1.11073
-63.846	53.6173	0.1	1.3	2.6588	Canada	1.58887	1.11073
-101.943	53.6247	0.1	1.3	2.6588	Canada	1.58887	1.11073
-89.5523	53.6265	0.1	1.3	2.6588	Canada	1.58887	1.11073
-90.4745	53.6473	0.1	1.3	2.6588	Canada	1.58887	1.11073
-67.6676	53.6534	0.1	1.3	2.6588	Canada	1.58887	1.11073
-78.4373	53.6543	0.1	1.3	2.6588	Canada	1.58887	1.11073
-87.5484	53.6598	0.1	1.3	2.6588	Canada	1.58887	1.11073
-65.8607	53.6781	0.1	1.3	2.6588	Canada	1.58887	1.11073
-63.6773	53.6783	0.1	1.3	2.6588	Canada	1.58887	1.11073
-84.2073	53.7039	0.1	1.3	2.6588	Canada	1.58887	1.11073
-63.4146	53.7048	0.1	1.3	2.6588	Canada	1.58887	1.11073
-82.6783	53.7079	0.1	1.3	2.6588	Canada	1.58887	1.11073
-69.302	53.7137	0.1	1.3	2.6588	Canada	1.58887	1.11073
-78.7414	53.7201	0.1	1.3	2.6588	Canada	1.58887	1.11073
-64.3657	53.728	0.1	1.3	2.6588	Canada	1.58887	1.11073
-88.3052	53.7338	0.1	1.3	2.6588	Canada	1.58887	1.11073
-66.2948	53.7415	0.1	1.3	2.6588	Canada	1.58887	1.11073
-69.0801	53.7512	0.1	1.3	2.6588	Canada	1.58887	1.11073
-66.2218	53.7528	0.1	1.3	2.6588	Canada	1.58887	1.11073
-64.1034	53.7559	0.1	1.3	2.6588	Canada	1.58887	1.11073
-105.157	53.7601	0.1	1.3	2.6588	Canada	1.58887	1.11073
-66.1354	53.7603	0.1	1.3	2.6588	Canada	1.58887	1.11073
-82.5447	53.7652	0.1	1.3	2.6588	Canada	1.58887	1.11073
-90.7557	53.7719	0.1	1.3	2.6588	Canada	1.58887	1.11073
-68.8547	53.772	0.1	1.3	2.6588	Canada	1.58887	1.11073
-91.5496	53.7826	0.1	1.3	2.6588	Canada	1.58887	1.11073
-96.5295	53.7838	0.1	1.3	2.6588	Canada	1.58887	1.11073
-66.1704	53.7844	0.1	1.3	2.6588	Canada	1.58887	1.11073
-91.1006	53.792	0.1	1.3	2.6588	Canada	1.58887	1.11073
-66.08	53.8006	0.1	1.3	2.6588	Canada	1.58887	1.11073
-90.4852	53.8012	0.1	1.3	2.6588	Canada	1.58887	1.11073
-96.438	53.8162	0.1	1.3	2.6588	Canada	1.58887	1.11073
-97.1078	53.8331	0.1	1.3	2.6588	Canada	1.58887	1.11073
-72.6219	53.8387	0.1	1.3	2.6588	Canada	1.58887	1.11073
-89.5448	53.8513	0.1	1.3	2.6588	Canada	1.58887	1.11073
-95.5257	53.8596	0.1	1.3	2.6588	Canada	1.58887	1.11073
-72.6427	53.8682	0.1	1.3	2.6588	Canada	1.58887	1.11073
-90.7298	53.8793	0.1	1.3	2.6588	Canada	1.58887	1.11073
-91.9076	53.8872	0.1	1.3	2.6588	Canada	1.58887	1.11073
-91.3854	53.9148	0.1	1.3	2.6588	Canada	1.58887	1.11073
-62.6771	53.924	0.1	1.3	2.6588	Canada	1.58887	1.11073
-91.8498	53.9248	0.1	1.3	2.6588	Canada	1.58887	1.11073
-96.9314	53.9285	0.1	1.3	2.6588	Canada	1.58887	1.11073
-68.8368	53.9421	0.1	1.3	2.6588	Canada	1.58887	1.11073
-88.6231	53.954	0.1	1.3	2.6588	Canada	1.58887	1.11073
-97.3887	53.9543	0.1	1.3	2.6588	Canada	1.58887	1.11073
-84.0324	53.9606	0.1	1.3	2.6588	Canada	1.58887	1.11073
-78.9726	53.966	0.1	1.3	2.6588	Canada	1.58887	1.11073
-79.0406	53.9898	0.1	1.3	2.6588	Canada	1.58887	1.11073
-88.4678	53.9946	0.1	1.3	2.6588	Canada	1.58887	1.11073
-68.8671	53.9992	0.1	1.3	2.6588	Canada	1.58887	1.11073
-81.0009	43.4086	0.1	1.4	2.8633	Canada	1.55624	1.08309
-84.2729	44.0216	0.1	1.4	2.8633	United States of America	1.55624	1.08309
-93.4279	44.1127	0.1	1.4	2.8633	United States of America	1.55624	1.08309
-81.3144	44.8285	0.1	1.4	2.8633	Canada	1.55624	1.08309
-62.4021	45.1456	0.1	1.4	2.8633	Canada	1.55624	1.08309
-87.8278	45.3475	0.1	1.4	2.8633	United States of America	1.55624	1.08309
-73.3018	45.8356	0.1	1.4	2.8633	Canada	1.55624	1.08309
-81.891	45.9952	0.1	1.4	2.8633	Canada	1.55624	1.08309
-53.2648	47.0133	0.1	1.4	2.8633	Canada	1.55624	1.08309
-53.2677	47.0144	0.1	1.4	2.8633	Canada	1.55624	1.08309
-116.6	47.3298	0.1	1.4	2.8633	United States of America	1.55624	1.08309
-98.8069	47.5607	0.1	1.4	2.8633	United States of America	1.55624	1.08309
-56.3027	47.8925	0.1	1.4	2.8633	Canada	1.55624	1.08309
-56.7853	47.9322	0.1	1.4	2.8633	Canada	1.55624	1.08309
-54.6933	47.9374	0.1	1.4	2.8633	Canada	1.55624	1.08309
-54.5719	48.0223	0.1	1.4	2.8633	Canada	1.55624	1.08309
-99.724	48.0613	0.1	1.4	2.8633	United States of America	1.55624	1.08309
-54.8031	48.0677	0.1	1.4	2.8633	Canada	1.55624	1.08309
-54.8663	48.079	0.1	1.4	2.8633	Canada	1.55624	1.08309
-57.4563	48.1047	0.1	1.4	2.8633	Canada	1.55624	1.08309
-54.5277	48.1088	0.1	1.4	2.8633	Canada	1.55624	1.08309
-54.8424	48.1144	0.1	1.4	2.8633	Canada	1.55624	1.08309
-77.2652	48.135	0.1	1.4	2.8633	Canada	1.55624	1.08309
-55.3285	48.1798	0.1	1.4	2.8633	Canada	1.55624	1.08309
-54.8335	48.2325	0.1	1.4	2.8633	Canada	1.55624	1.08309
-56.6406	48.3267	0.1	1.4	2.8633	Canada	1.55624	1.08309
-76.467	48.5002	0.1	1.4	2.8633	Canada	1.55624	1.08309
-56.4071	48.5249	0.1	1.4	2.8633	Canada	1.55624	1.08309
-55.2604	48.5976	0.1	1.4	2.8633	Canada	1.55624	1.08309
-56.2392	48.6018	0.1	1.4	2.8633	Canada	1.55624	1.08309
-99.8588	48.6328	0.1	1.4	2.8633	United States of America	1.55624	1.08309
-80.7635	48.6463	0.1	1.4	2.8633	Canada	1.55624	1.08309
-89.7216	48.7798	0.1	1.4	2.8633	Canada	1.55624	1.08309
-99.5679	48.8307	0.1	1.4	2.8633	United States of America	1.55624	1.08309
-77.8165	48.9739	0.1	1.4	2.8633	Canada	1.55624	1.08309
-81.4834	49.0288	0.1	1.4	2.8633	Canada	1.55624	1.08309
-88.7338	49.1327	0.1	1.4	2.8633	Canada	1.55624	1.08309
-90.2688	49.1594	0.1	1.4	2.8633	Canada	1.55624	1.08309
-54.0303	49.162	0.1	1.4	2.8633	Canada	1.55624	1.08309
-74.0119	49.1952	0.1	1.4	2.8633	Canada	1.55624	1.08309
-61.9618	49.231	0.1	1.4	2.8633	Canada	1.55624	1.08309
-53.6064	49.2532	0.1	1.4	2.8633	Canada	1.55624	1.08309
-53.8673	49.2865	0.1	1.4	2.8633	Canada	1.55624	1.08309
-89.9546	49.2921	0.1	1.4	2.8633	Canada	1.55624	1.08309
-53.8644	49.344	0.1	1.4	2.8633	Canada	1.55624	1.08309
-81.2349	49.5192	0.1	1.4	2.8633	Canada	1.55624	1.08309
-96.3831	49.5454	0.1	1.4	2.8633	Canada	1.55624	1.08309
-90.9548	49.6539	0.1	1.4	2.8633	Canada	1.55624	1.08309
-77.6018	49.6965	0.1	1.4	2.8633	Canada	1.55624	1.08309
-79.6153	49.7099	0.1	1.4	2.8633	Canada	1.55624	1.08309
-78.6044	49.7147	0.1	1.4	2.8633	Canada	1.55624	1.08309
-81.7073	49.7762	0.1	1.4	2.8633	Canada	1.55624	1.08309
-86.3845	49.7775	0.1	1.4	2.8633	Canada	1.55624	1.08309
-82.9506	49.7889	0.1	1.4	2.8633	Canada	1.55624	1.08309
-80.0098	49.8015	0.1	1.4	2.8633	Canada	1.55624	1.08309
-81.1575	49.922	0.1	1.4	2.8633	Canada	1.55624	1.08309
-83.0051	49.9342	0.1	1.4	2.8633	Canada	1.55624	1.08309
-80.2212	50.0176	0.1	1.4	2.8633	Canada	1.55624	1.08309
-86.1901	50.2112	0.1	1.4	2.8633	Canada	1.55624	1.08309
-81.1913	50.2163	0.1	1.4	2.8633	Canada	1.55624	1.08309
-63.4237	50.2659	0.1	1.4	2.8633	Canada	1.55624	1.08309
-80.4007	50.2776	0.1	1.4	2.8633	Canada	1.55624	1.08309
-80.1445	50.3703	0.1	1.4	2.8633	Canada	1.55624	1.08309
-78.6188	50.378	0.1	1.4	2.8633	Canada	1.55624	1.08309
-80.1312	50.4054	0.1	1.4	2.8633	Canada	1.55624	1.08309
-90.2558	50.485	0.1	1.4	2.8633	Canada	1.55624	1.08309
-86.3026	50.5009	0.1	1.4	2.8633	Canada	1.55624	1.08309
-84.7889	50.5609	0.1	1.4	2.8633	Canada	1.55624	1.08309
-98.7283	50.5652	0.1	1.4	2.8633	Canada	1.55624	1.08309
-78.1452	50.5759	0.1	1.4	2.8633	Canada	1.55624	1.08309
-102.207	50.5811	0.1	1.4	2.8633	Canada	1.55624	1.08309
-95.3156	50.6062	0.1	1.4	2.8633	Canada	1.55624	1.08309
-83.11	50.7091	0.1	1.4	2.8633	Canada	1.55624	1.08309
-78.362	50.7589	0.1	1.4	2.8633	Canada	1.55624	1.08309
-71.7818	50.7882	0.1	1.4	2.8633	Canada	1.55624	1.08309
-95.7046	50.7913	0.1	1.4	2.8633	Canada	1.55624	1.08309
-94.4561	50.8274	0.1	1.4	2.8633	Canada	1.55624	1.08309
-79.1813	50.9087	0.1	1.4	2.8633	Canada	1.55624	1.08309
-88.1717	50.9124	0.1	1.4	2.8633	Canada	1.55624	1.08309
-91.7614	50.9491	0.1	1.4	2.8633	Canada	1.55624	1.08309
-86.3969	50.9521	0.1	1.4	2.8633	Canada	1.55624	1.08309
-83.1938	51.0097	0.1	1.4	2.8633	Canada	1.55624	1.08309
-92.0039	51.021	0.1	1.4	2.8633	Canada	1.55624	1.08309
-82.8482	51.0397	0.1	1.4	2.8633	Canada	1.55624	1.08309
-83.8296	51.046	0.1	1.4	2.8633	Canada	1.55624	1.08309
-70.6088	51.1032	0.1	1.4	2.8633	Canada	1.55624	1.08309
-95.2401	51.1641	0.1	1.4	2.8633	Canada	1.55624	1.08309
-127.77	51.1679	0.1	1.4	2.8633	Canada	1.55624	1.08309
-56.3636	51.1749	0.1	1.4	2.8633	Canada	1.55624	1.08309
-56.3573	51.1892	0.1	1.4	2.8633	Canada	1.55624	1.08309
-56.3087	51.2588	0.1	1.4	2.8633	Canada	1.55624	1.08309
-87.4191	51.303	0.1	1.4	2.8633	Canada	1.55624	1.08309
-104.488	51.3797	0.1	1.4	2.8633	Canada	1.55624	1.08309
-56.3413	51.3919	0.1	1.4	2.8633	Canada	1.55624	1.08309
-84.7951	51.4934	0.1	1.4	2.8633	Canada	1.55624	1.08309
-106.366	51.5295	0.1	1.4	2.8633	Canada	1.55624	1.08309
-88.2592	51.5446	0.1	1.4	2.8633	Canada	1.55624	1.08309
-55.9941	51.5765	0.1	1.4	2.8633	Canada	1.55624	1.08309
-71.5181	51.5861	0.1	1.4	2.8633	Canada	1.55624	1.08309
-89.3721	51.6361	0.1	1.4	2.8633	Canada	1.55624	1.08309
-91.4897	51.6388	0.1	1.4	2.8633	Canada	1.55624	1.08309
-104.28	51.6552	0.1	1.4	2.8633	Canada	1.55624	1.08309
-81.8479	51.6682	0.1	1.4	2.8633	Canada	1.55624	1.08309
-66.2426	51.6861	0.1	1.4	2.8633	Canada	1.55624	1.08309
-114.13	51.6982	0.1	1.4	2.8633	Canada	1.55624	1.08309
-84.7798	51.7312	0.1	1.4	2.8633	Canada	1.55624	1.08309
-87.3979	51.7335	0.1	1.4	2.8633	Canada	1.55624	1.08309
-77.7331	51.7793	0.1	1.4	2.8633	Canada	1.55624	1.08309
-67.8026	51.7978	0.1	1.4	2.8633	Canada	1.55624	1.08309
-72.1798	51.8182	0.1	1.4	2.8633	Canada	1.55624	1.08309
-87.3799	51.8249	0.1	1.4	2.8633	Canada	1.55624	1.08309
-73.2281	51.8357	0.1	1.4	2.8633	Canada	1.55624	1.08309
-99.5007	51.8613	0.1	1.4	2.8633	Canada	1.55624	1.08309
-86.8004	51.8797	0.1	1.4	2.8633	Canada	1.55624	1.08309
-87.5844	51.8806	0.1	1.4	2.8633	Canada	1.55624	1.08309
-64.3059	51.9048	0.1	1.4	2.8633	Canada	1.55624	1.08309
-91.6637	51.9048	0.1	1.4	2.8633	Canada	1.55624	1.08309
-68.4607	51.9761	0.1	1.4	2.8633	Canada	1.55624	1.08309
-82.7937	51.9907	0.1	1.4	2.8633	Canada	1.55624	1.08309
-99.8157	52.0431	0.1	1.4	2.8633	Canada	1.55624	1.08309
-91.17	52.0447	0.1	1.4	2.8633	Canada	1.55624	1.08309
-87.4848	52.0551	0.1	1.4	2.8633	Canada	1.55624	1.08309
-87.6925	52.0591	0.1	1.4	2.8633	Canada	1.55624	1.08309
-79.4098	52.0609	0.1	1.4	2.8633	Canada	1.55624	1.08309
-90.7286	52.0953	0.1	1.4	2.8633	Canada	1.55624	1.08309
-89.0585	52.1372	0.1	1.4	2.8633	Canada	1.55624	1.08309
-73.1802	52.152	0.1	1.4	2.8633	Canada	1.55624	1.08309
-59.7528	52.1573	0.1	1.4	2.8633	Canada	1.55624	1.08309
-59.7726	52.188	0.1	1.4	2.8633	Canada	1.55624	1.08309
-56.9146	52.2129	0.1	1.4	2.8633	Canada	1.55624	1.08309
-102.31	52.2215	0.1	1.4	2.8633	Canada	1.55624	1.08309
-84.512	52.2346	0.1	1.4	2.8633	Canada	1.55624	1.08309
-72.5801	52.2355	0.1	1.4	2.8633	Canada	1.55624	1.08309
-95.1319	52.2469	0.1	1.4	2.8633	Canada	1.55624	1.08309
-72.2561	52.2676	0.1	1.4	2.8633	Canada	1.55624	1.08309
-111.634	52.2733	0.1	1.4	2.8633	Canada	1.55624	1.08309
-77.3047	52.2886	0.1	1.4	2.8633	Canada	1.55624	1.08309
-57.7648	52.2946	0.1	1.4	2.8633	Canada	1.55624	1.08309
-108.667	52.3145	0.1	1.4	2.8633	Canada	1.55624	1.08309
-71.5962	52.392	0.1	1.4	2.8633	Canada	1.55624	1.08309
-93.2713	52.3976	0.1	1.4	2.8633	Canada	1.55624	1.08309
-100.815	52.4006	0.1	1.4	2.8633	Canada	1.55624	1.08309
-72.4986	52.4036	0.1	1.4	2.8633	Canada	1.55624	1.08309
-71.4895	52.4299	0.1	1.4	2.8633	Canada	1.55624	1.08309
-113.058	52.4327	0.1	1.4	2.8633	Canada	1.55624	1.08309
-99.2898	52.4877	0.1	1.4	2.8633	Canada	1.55624	1.08309
-88.5305	52.5119	0.1	1.4	2.8633	Canada	1.55624	1.08309
-63.3677	52.5312	0.1	1.4	2.8633	Canada	1.55624	1.08309
-70.8762	52.5362	0.1	1.4	2.8633	Canada	1.55624	1.08309
-88.5528	52.5491	0.1	1.4	2.8633	Canada	1.55624	1.08309
-57.7311	52.5495	0.1	1.4	2.8633	Canada	1.55624	1.08309
-96.6701	52.5995	0.1	1.4	2.8633	Canada	1.55624	1.08309
-61.9413	52.6003	0.1	1.4	2.8633	Canada	1.55624	1.08309
-64.9051	52.6399	0.1	1.4	2.8633	Canada	1.55624	1.08309
-58.3324	52.6456	0.1	1.4	2.8633	Canada	1.55624	1.08309
-58.2496	52.652	0.1	1.4	2.8633	Canada	1.55624	1.08309
-90.6739	52.6549	0.1	1.4	2.8633	Canada	1.55624	1.08309
-58.1491	52.7136	0.1	1.4	2.8633	Canada	1.55624	1.08309
-58.0588	52.7354	0.1	1.4	2.8633	Canada	1.55624	1.08309
-61.8302	52.7369	0.1	1.4	2.8633	Canada	1.55624	1.08309
-65.9363	52.742	0.1	1.4	2.8633	Canada	1.55624	1.08309
-58.3844	52.7658	0.1	1.4	2.8633	Canada	1.55624	1.08309
-57.5386	52.7795	0.1	1.4	2.8633	Canada	1.55624	1.08309
-88.4664	52.7914	0.1	1.4	2.8633	Canada	1.55624	1.08309
-58.4438	52.798	0.1	1.4	2.8633	Canada	1.55624	1.08309
-65.576	52.8033	0.1	1.4	2.8633	Canada	1.55624	1.08309
-112.867	52.8223	0.1	1.4	2.8633	Canada	1.55624	1.08309
-101.059	52.8302	0.1	1.4	2.8633	Canada	1.55624	1.08309
-65.6968	52.8491	0.1	1.4	2.8633	Canada	1.55624	1.08309
-102.337	52.8949	0.1	1.4	2.8633	Canada	1.55624	1.08309
-78.813	52.9231	0.1	1.4	2.8633	Canada	1.55624	1.08309
-58.6229	52.9483	0.1	1.4	2.8633	Canada	1.55624	1.08309
-88.7431	52.961	0.1	1.4	2.8633	Canada	1.55624	1.08309
-64.5764	52.9865	0.1	1.4	2.8633	Canada	1.55624	1.08309
-67.2937	53.0028	0.1	1.4	2.8633	Canada	1.55624	1.08309
-73.3281	53.0061	0.1	1.4	2.8633	Canada	1.55624	1.08309
-58.9843	53.0075	0.1	1.4	2.8633	Canada	1.55624	1.08309
-90.3426	53.0188	0.1	1.4	2.8633	Canada	1.55624	1.08309
-106.086	53.0468	0.1	1.4	2.8633	Canada	1.55624	1.08309
-73.9061	53.0773	0.1	1.4	2.8633	Canada	1.55624	1.08309
-89.3934	53.0846	0.1	1.4	2.8633	Canada	1.55624	1.08309
-90.2852	53.0987	0.1	1.4	2.8633	Canada	1.55624	1.08309
-88.019	53.1099	0.1	1.4	2.8633	Canada	1.55624	1.08309
-90.6913	53.1214	0.1	1.4	2.8633	Canada	1.55624	1.08309
-90.5756	53.1287	0.1	1.4	2.8633	Canada	1.55624	1.08309
-71.2407	53.1344	0.1	1.4	2.8633	Canada	1.55624	1.08309
-73.3509	53.1494	0.1	1.4	2.8633	Canada	1.55624	1.08309
-81.8302	53.1511	0.1	1.4	2.8633	Canada	1.55624	1.08309
-86.6409	53.1893	0.1	1.4	2.8633	Canada	1.55624	1.08309
-61.326	53.1906	0.1	1.4	2.8633	Canada	1.55624	1.08309
-73.9295	53.1918	0.1	1.4	2.8633	Canada	1.55624	1.08309
-73.3427	53.22	0.1	1.4	2.8633	Canada	1.55624	1.08309
-88.8978	53.222	0.1	1.4	2.8633	Canada	1.55624	1.08309
-87.8841	53.2268	0.1	1.4	2.8633	Canada	1.55624	1.08309
-64.5509	53.2342	0.1	1.4	2.8633	Canada	1.55624	1.08309
-66.6553	53.2359	0.1	1.4	2.8633	Canada	1.55624	1.08309
-69.0882	53.2664	0.1	1.4	2.8633	Canada	1.55624	1.08309
-87.6308	53.2899	0.1	1.4	2.8633	Canada	1.55624	1.08309
-66.6233	53.2949	0.1	1.4	2.8633	Canada	1.55624	1.08309
-88.4089	53.3089	0.1	1.4	2.8633	Canada	1.55624	1.08309
-90.259	53.3175	0.1	1.4	2.8633	Canada	1.55624	1.08309
-78.6047	53.33	0.1	1.4	2.8633	Canada	1.55624	1.08309
-78.6301	53.3309	0.1	1.4	2.8633	Canada	1.55624	1.08309
-90.034	53.3488	0.1	1.4	2.8633	Canada	1.55624	1.08309
-72.0428	53.3633	0.1	1.4	2.8633	Canada	1.55624	1.08309
-61.3771	53.3727	0.1	1.4	2.8633	Canada	1.55624	1.08309
-69.4942	53.3786	0.1	1.4	2.8633	Canada	1.55624	1.08309
-58.3573	53.3855	0.1	1.4	2.8633	Canada	1.55624	1.08309
-78.1927	53.3898	0.1	1.4	2.8633	Canada	1.55624	1.08309
-75.4771	53.4024	0.1	1.4	2.8633	Canada	1.55624	1.08309
-74.5918	53.4043	0.1	1.4	2.8633	Canada	1.55624	1.08309
-73.4927	53.4241	0.1	1.4	2.8633	Canada	1.55624	1.08309
-58.3937	53.4268	0.1	1.4	2.8633	Canada	1.55624	1.08309
-92.7257	53.4359	0.1	1.4	2.8633	Canada	1.55624	1.08309
-72.7778	53.4457	0.1	1.4	2.8633	Canada	1.55624	1.08309
-59.6979	53.4459	0.1	1.4	2.8633	Canada	1.55624	1.08309
-85.1299	53.4543	0.1	1.4	2.8633	Canada	1.55624	1.08309
-90.4883	53.4576	0.1	1.4	2.8633	Canada	1.55624	1.08309
-126.555	53.4627	0.1	1.4	2.8633	Canada	1.55624	1.08309
-90.0773	53.4722	0.1	1.4	2.8633	Canada	1.55624	1.08309
-69.5906	53.4966	0.1	1.4	2.8633	Canada	1.55624	1.08309
-69.7868	53.5078	0.1	1.4	2.8633	Canada	1.55624	1.08309
-66.1452	53.509	0.1	1.4	2.8633	Canada	1.55624	1.08309
-92.7219	53.5303	0.1	1.4	2.8633	Canada	1.55624	1.08309
-63.7235	53.5367	0.1	1.4	2.8633	Canada	1.55624	1.08309
-90.2256	53.5378	0.1	1.4	2.8633	Canada	1.55624	1.08309
-66.5711	53.5572	0.1	1.4	2.8633	Canada	1.55624	1.08309
-89.9175	53.5795	0.1	1.4	2.8633	Canada	1.55624	1.08309
-117.163	53.5826	0.1	1.4	2.8633	Canada	1.55624	1.08309
-89.2243	53.5988	0.1	1.4	2.8633	Canada	1.55624	1.08309
-73.8386	53.6002	0.1	1.4	2.8633	Canada	1.55624	1.08309
-68.6168	53.6025	0.1	1.4	2.8633	Canada	1.55624	1.08309
-89.7035	53.6226	0.1	1.4	2.8633	Canada	1.55624	1.08309
-96.6584	53.6229	0.1	1.4	2.8633	Canada	1.55624	1.08309
-90.7302	53.6444	0.1	1.4	2.8633	Canada	1.55624	1.08309
-97.0718	53.6492	0.1	1.4	2.8633	Canada	1.55624	1.08309
-68.5941	53.6503	0.1	1.4	2.8633	Canada	1.55624	1.08309
-63.1574	53.6548	0.1	1.4	2.8633	Canada	1.55624	1.08309
-88.02	53.6606	0.1	1.4	2.8633	Canada	1.55624	1.08309
-89.5854	53.6806	0.1	1.4	2.8633	Canada	1.55624	1.08309
-88.834	53.6853	0.1	1.4	2.8633	Canada	1.55624	1.08309
-63.6537	53.6958	0.1	1.4	2.8633	Canada	1.55624	1.08309
-67.6925	53.701	0.1	1.4	2.8633	Canada	1.55624	1.08309
-67.7748	53.7043	0.1	1.4	2.8633	Canada	1.55624	1.08309
-96.4436	53.7146	0.1	1.4	2.8633	Canada	1.55624	1.08309
-90.2961	53.7214	0.1	1.4	2.8633	Canada	1.55624	1.08309
-114.741	53.736	0.1	1.4	2.8633	Canada	1.55624	1.08309
-68.6357	53.7403	0.1	1.4	2.8633	Canada	1.55624	1.08309
-74.367	53.7415	0.1	1.4	2.8633	Canada	1.55624	1.08309
-90.3256	53.7424	0.1	1.4	2.8633	Canada	1.55624	1.08309
-95.2751	53.7486	0.1	1.4	2.8633	Canada	1.55624	1.08309
-92.9325	53.7552	0.1	1.4	2.8633	Canada	1.55624	1.08309
-68.4564	53.7734	0.1	1.4	2.8633	Canada	1.55624	1.08309
-67.5905	53.7956	0.1	1.4	2.8633	Canada	1.55624	1.08309
-88.4565	53.8535	0.1	1.4	2.8633	Canada	1.55624	1.08309
-102.955	53.8574	0.1	1.4	2.8633	Canada	1.55624	1.08309
-91.5115	53.8712	0.1	1.4	2.8633	Canada	1.55624	1.08309
-91.6637	53.8745	0.1	1.4	2.8633	Canada	1.55624	1.08309
-68.7107	53.8829	0.1	1.4	2.8633	Canada	1.55624	1.08309
-93.6573	53.9096	0.1	1.4	2.8633	Canada	1.55624	1.08309
-94.1152	53.9118	0.1	1.4	2.8633	Canada	1.55624	1.08309
-88.8677	53.9233	0.1	1.4	2.8633	Canada	1.55624	1.08309
-89.4979	53.9305	0.1	1.4	2.8633	Canada	1.55624	1.08309
-62.4773	53.936	0.1	1.4	2.8633	Canada	1.55624	1.08309
-89.0253	53.9363	0.1	1.4	2.8633	Canada	1.55624	1.08309
-83.3948	53.9481	0.1	1.4	2.8633	Canada	1.55624	1.08309
-92.4205	53.949	0.1	1.4	2.8633	Canada	1.55624	1.08309
-90.9669	53.9495	0.1	1.4	2.8633	Canada	1.55624	1.08309
-89.8493	53.9643	0.1	1.4	2.8633	Canada	1.55624	1.08309
-91.5106	53.9793	0.1	1.4	2.8633	Canada	1.55624	1.08309
-84.0729	53.9798	0.1	1.4	2.8633	Canada	1.55624	1.08309
-91.6229	53.9846	0.1	1.4	2.8633	Canada	1.55624	1.08309
-80.166	43.4432	0.1	1.5	3.0678	Canada	1.52647	1.05798
-75.2955	45.2058	0.1	1.5	3.0678	Canada	1.52647	1.05798
-79.899	45.784	0.1	1.5	3.0678	Canada	1.52647	1.05798
-81.9841	45.8545	0.1	1.5	3.0678	Canada	1.52647	1.05798
-82.4025	45.9198	0.1	1.5	3.0678	Canada	1.52647	1.05798
-98.3096	46.0175	0.1	1.5	3.0678	United States of America	1.52647	1.05798
-55.5259	47.0268	0.1	1.5	3.0678	Canada	1.52647	1.05798
-53.7127	47.1009	0.1	1.5	3.0678	Canada	1.52647	1.05798
-98.2619	47.2255	0.1	1.5	3.0678	United States of America	1.52647	1.05798
-55.1906	47.227	0.1	1.5	3.0678	Canada	1.52647	1.05798
-52.9758	47.3653	0.1	1.5	3.0678	Canada	1.52647	1.05798
-96.2049	47.588	0.1	1.5	3.0678	United States of America	1.52647	1.05798
-76.6073	47.6912	0.1	1.5	3.0678	Canada	1.52647	1.05798
-82.4192	47.7685	0.1	1.5	3.0678	Canada	1.52647	1.05798
-83.1696	47.7821	0.1	1.5	3.0678	Canada	1.52647	1.05798
-56.5002	47.8328	0.1	1.5	3.0678	Canada	1.52647	1.05798
-56.2955	47.8749	0.1	1.5	3.0678	Canada	1.52647	1.05798
-54.6882	47.8826	0.1	1.5	3.0678	Canada	1.52647	1.05798
-100.76	47.9441	0.1	1.5	3.0678	United States of America	1.52647	1.05798
-55.2103	47.9554	0.1	1.5	3.0678	Canada	1.52647	1.05798
-56.6787	48.079	0.1	1.5	3.0678	Canada	1.52647	1.05798
-57.4892	48.0998	0.1	1.5	3.0678	Canada	1.52647	1.05798
-54.6985	48.1505	0.1	1.5	3.0678	Canada	1.52647	1.05798
-75.8986	48.1544	0.1	1.5	3.0678	Canada	1.52647	1.05798
-55.2131	48.1745	0.1	1.5	3.0678	Canada	1.52647	1.05798
-57.4345	48.1794	0.1	1.5	3.0678	Canada	1.52647	1.05798
-54.9812	48.1923	0.1	1.5	3.0678	Canada	1.52647	1.05798
-54.7701	48.1945	0.1	1.5	3.0678	Canada	1.52647	1.05798
-56.4279	48.2184	0.1	1.5	3.0678	Canada	1.52647	1.05798
-55.5276	48.2349	0.1	1.5	3.0678	Canada	1.52647	1.05798
-54.7809	48.2881	0.1	1.5	3.0678	Canada	1.52647	1.05798
-54.8784	48.289	0.1	1.5	3.0678	Canada	1.52647	1.05798
-99.2345	48.2983	0.1	1.5	3.0678	United States of America	1.52647	1.05798
-55.8506	48.3217	0.1	1.5	3.0678	Canada	1.52647	1.05798
-53.8381	48.352	0.1	1.5	3.0678	Canada	1.52647	1.05798
-77.6813	48.3846	0.1	1.5	3.0678	Canada	1.52647	1.05798
-55.9199	48.4045	0.1	1.5	3.0678	Canada	1.52647	1.05798
-55.926	48.4648	0.1	1.5	3.0678	Canada	1.52647	1.05798
-98.3925	48.6869	0.1	1.5	3.0678	United States of America	1.52647	1.05798
-54.4491	48.7129	0.1	1.5	3.0678	Canada	1.52647	1.05798
-56.0312	48.7677	0.1	1.5	3.0678	Canada	1.52647	1.05798
-98.7838	48.8677	0.1	1.5	3.0678	United States of America	1.52647	1.05798
-56.0674	49.155	0.1	1.5	3.0678	Canada	1.52647	1.05798
-56.5535	49.1974	0.1	1.5	3.0678	Canada	1.52647	1.05798
-85.7129	49.2156	0.1	1.5	3.0678	Canada	1.52647	1.05798
-89.9813	49.2612	0.1	1.5	3.0678	Canada	1.52647	1.05798
-54.0827	49.2715	0.1	1.5	3.0678	Canada	1.52647	1.05798
-77.996	49.302	0.1	1.5	3.0678	Canada	1.52647	1.05798
-74.3677	49.309	0.1	1.5	3.0678	Canada	1.52647	1.05798
-84.2522	49.4078	0.1	1.5	3.0678	Canada	1.52647	1.05798
-74.7407	49.4349	0.1	1.5	3.0678	Canada	1.52647	1.05798
-81.7571	49.4471	0.1	1.5	3.0678	Canada	1.52647	1.05798
-81.8513	49.4528	0.1	1.5	3.0678	Canada	1.52647	1.05798
-80.0449	49.5523	0.1	1.5	3.0678	Canada	1.52647	1.05798
-82.9812	49.6328	0.1	1.5	3.0678	Canada	1.52647	1.05798
-80.8604	49.6347	0.1	1.5	3.0678	Canada	1.52647	1.05798
-95.2219	49.6738	0.1	1.5	3.0678	Canada	1.52647	1.05798
-80.2905	49.7267	0.1	1.5	3.0678	Canada	1.52647	1.05798
-81.5331	49.7359	0.1	1.5	3.0678	Canada	1.52647	1.05798
-81.9406	49.7693	0.1	1.5	3.0678	Canada	1.52647	1.05798
-97.2323	49.816	0.1	1.5	3.0678	Canada	1.52647	1.05798
-80.8536	49.8235	0.1	1.5	3.0678	Canada	1.52647	1.05798
-104.525	49.8347	0.1	1.5	3.0678	Canada	1.52647	1.05798
-67.1289	49.8535	0.1	1.5	3.0678	Canada	1.52647	1.05798
-82.4449	49.9454	0.1	1.5	3.0678	Canada	1.52647	1.05798
-80.6385	50.0012	0.1	1.5	3.0678	Canada	1.52647	1.05798
-80.2229	50.0099	0.1	1.5	3.0678	Canada	1.52647	1.05798
-80.2463	50.0121	0.1	1.5	3.0678	Canada	1.52647	1.05798
-80.8423	50.0403	0.1	1.5	3.0678	Canada	1.52647	1.05798
-80.9287	50.042	0.1	1.5	3.0678	Canada	1.52647	1.05798
-86.0326	50.0639	0.1	1.5	3.0678	Canada	1.52647	1.05798
-80.8306	50.0718	0.1	1.5	3.0678	Canada	1.52647	1.05798
-85.6512	50.114	0.1	1.5	3.0678	Canada	1.52647	1.05798
-89.8524	50.1171	0.1	1.5	3.0678	Canada	1.52647	1.05798
-80.3173	50.165	0.1	1.5	3.0678	Canada	1.52647	1.05798
-61.7565	50.1984	0.1	1.5	3.0678	Canada	1.52647	1.05798
-92.6231	50.213	0.1	1.5	3.0678	Canada	1.52647	1.05798
-83.4856	50.2878	0.1	1.5	3.0678	Canada	1.52647	1.05798
-89.1122	50.3169	0.1	1.5	3.0678	Canada	1.52647	1.05798
-94.9052	50.5513	0.1	1.5	3.0678	Canada	1.52647	1.05798
-56.7132	50.5598	0.1	1.5	3.0678	Canada	1.52647	1.05798
-74.4721	50.6129	0.1	1.5	3.0678	Canada	1.52647	1.05798
-77.8118	50.7049	0.1	1.5	3.0678	Canada	1.52647	1.05798
-111.818	50.7214	0.1	1.5	3.0678	Canada	1.52647	1.05798
-74.2104	50.7356	0.1	1.5	3.0678	Canada	1.52647	1.05798
-94.5896	50.7777	0.1	1.5	3.0678	Canada	1.52647	1.05798
-94.6516	50.7853	0.1	1.5	3.0678	Canada	1.52647	1.05798
-74.3592	50.8128	0.1	1.5	3.0678	Canada	1.52647	1.05798
-83.1761	50.8442	0.1	1.5	3.0678	Canada	1.52647	1.05798
-105.845	50.8598	0.1	1.5	3.0678	Canada	1.52647	1.05798
-93.6518	50.8662	0.1	1.5	3.0678	Canada	1.52647	1.05798
-75.021	50.8698	0.1	1.5	3.0678	Canada	1.52647	1.05798
-56.1476	50.9904	0.1	1.5	3.0678	Canada	1.52647	1.05798
-95.3538	50.996	0.1	1.5	3.0678	Canada	1.52647	1.05798
-87.3161	51.0099	0.1	1.5	3.0678	Canada	1.52647	1.05798
-116.554	51.0267	0.1	1.5	3.0678	Canada	1.52647	1.05798
-95.0531	51.2105	0.1	1.5	3.0678	Canada	1.52647	1.05798
-89.22	51.2409	0.1	1.5	3.0678	Canada	1.52647	1.05798
-56.2395	51.2966	0.1	1.5	3.0678	Canada	1.52647	1.05798
-56.347	51.2966	0.1	1.5	3.0678	Canada	1.52647	1.05798
-89.8802	51.3137	0.1	1.5	3.0678	Canada	1.52647	1.05798
-83.8646	51.339	0.1	1.5	3.0678	Canada	1.52647	1.05798
-87.4646	51.3619	0.1	1.5	3.0678	Canada	1.52647	1.05798
-105.014	51.3679	0.1	1.5	3.0678	Canada	1.52647	1.05798
-90.7951	51.446	0.1	1.5	3.0678	Canada	1.52647	1.05798
-99.3379	51.4993	0.1	1.5	3.0678	Canada	1.52647	1.05798
-56.1192	51.5272	0.1	1.5	3.0678	Canada	1.52647	1.05798
-72.5869	51.533	0.1	1.5	3.0678	Canada	1.52647	1.05798
-87.2449	51.5365	0.1	1.5	3.0678	Canada	1.52647	1.05798
-71.3118	51.6242	0.1	1.5	3.0678	Canada	1.52647	1.05798
-89.2021	51.6642	0.1	1.5	3.0678	Canada	1.52647	1.05798
-72.7995	51.672	0.1	1.5	3.0678	Canada	1.52647	1.05798
-87.2158	51.6727	0.1	1.5	3.0678	Canada	1.52647	1.05798
-72.0615	51.7147	0.1	1.5	3.0678	Canada	1.52647	1.05798
-87.6021	51.7278	0.1	1.5	3.0678	Canada	1.52647	1.05798
-87.7844	51.7559	0.1	1.5	3.0678	Canada	1.52647	1.05798
-87.5441	51.7764	0.1	1.5	3.0678	Canada	1.52647	1.05798
-91.4379	51.7878	0.1	1.5	3.0678	Canada	1.52647	1.05798
-92.6512	51.7891	0.1	1.5	3.0678	Canada	1.52647	1.05798
-77.4479	51.8264	0.1	1.5	3.0678	Canada	1.52647	1.05798
-73.1801	51.8289	0.1	1.5	3.0678	Canada	1.52647	1.05798
-72.0777	51.8579	0.1	1.5	3.0678	Canada	1.52647	1.05798
-92.2398	51.8901	0.1	1.5	3.0678	Canada	1.52647	1.05798
-87.6514	51.8949	0.1	1.5	3.0678	Canada	1.52647	1.05798
-75.9156	51.9098	0.1	1.5	3.0678	Canada	1.52647	1.05798
-72.9569	51.9142	0.1	1.5	3.0678	Canada	1.52647	1.05798
-96.759	51.9327	0.1	1.5	3.0678	Canada	1.52647	1.05798
-85.7189	51.965	0.1	1.5	3.0678	Canada	1.52647	1.05798
-88.8388	52.0019	0.1	1.5	3.0678	Canada	1.52647	1.05798
-59.7596	52.0079	0.1	1.5	3.0678	Canada	1.52647	1.05798
-77.4855	52.0178	0.1	1.5	3.0678	Canada	1.52647	1.05798
-61.0312	52.0212	0.1	1.5	3.0678	Canada	1.52647	1.05798
-58.7691	52.0322	0.1	1.5	3.0678	Canada	1.52647	1.05798
-65.3023	52.0362	0.1	1.5	3.0678	Canada	1.52647	1.05798
-57.4217	52.0487	0.1	1.5	3.0678	Canada	1.52647	1.05798
-71.2553	52.0488	0.1	1.5	3.0678	Canada	1.52647	1.05798
-72.931	52.0709	0.1	1.5	3.0678	Canada	1.52647	1.05798
-95.0155	52.1641	0.1	1.5	3.0678	Canada	1.52647	1.05798
-99.3517	52.1693	0.1	1.5	3.0678	Canada	1.52647	1.05798
-58.5838	52.1757	0.1	1.5	3.0678	Canada	1.52647	1.05798
-72.5783	52.1805	0.1	1.5	3.0678	Canada	1.52647	1.05798
-95.5413	52.1835	0.1	1.5	3.0678	Canada	1.52647	1.05798
-68.3788	52.1907	0.1	1.5	3.0678	Canada	1.52647	1.05798
-94.7063	52.1969	0.1	1.5	3.0678	Canada	1.52647	1.05798
-85.5577	52.2103	0.1	1.5	3.0678	Canada	1.52647	1.05798
-85.5093	52.2107	0.1	1.5	3.0678	Canada	1.52647	1.05798
-75.5812	52.2155	0.1	1.5	3.0678	Canada	1.52647	1.05798
-56.481	52.2213	0.1	1.5	3.0678	Canada	1.52647	1.05798
-73.0253	52.2503	0.1	1.5	3.0678	Canada	1.52647	1.05798
-87.2089	52.2543	0.1	1.5	3.0678	Canada	1.52647	1.05798
-89.307	52.2656	0.1	1.5	3.0678	Canada	1.52647	1.05798
-58.5859	52.285	0.1	1.5	3.0678	Canada	1.52647	1.05798
-56.5521	52.3033	0.1	1.5	3.0678	Canada	1.52647	1.05798
-87.335	52.3188	0.1	1.5	3.0678	Canada	1.52647	1.05798
-87.133	52.3239	0.1	1.5	3.0678	Canada	1.52647	1.05798
-58.6984	52.3465	0.1	1.5	3.0678	Canada	1.52647	1.05798
-85.0851	52.3519	0.1	1.5	3.0678	Canada	1.52647	1.05798
-106.078	52.3532	0.1	1.5	3.0678	Canada	1.52647	1.05798
-63.5521	52.3589	0.1	1.5	3.0678	Canada	1.52647	1.05798
-101.716	52.3597	0.1	1.5	3.0678	Canada	1.52647	1.05798
-101.447	52.3629	0.1	1.5	3.0678	Canada	1.52647	1.05798
-57.4703	52.4043	0.1	1.5	3.0678	Canada	1.52647	1.05798
-113.187	52.4081	0.1	1.5	3.0678	Canada	1.52647	1.05798
-90.4254	52.4132	0.1	1.5	3.0678	Canada	1.52647	1.05798
-55.8705	52.4355	0.1	1.5	3.0678	Canada	1.52647	1.05798
-85.0601	52.4373	0.1	1.5	3.0678	Canada	1.52647	1.05798
-87.079	52.441	0.1	1.5	3.0678	Canada	1.52647	1.05798
-94.8061	52.4476	0.1	1.5	3.0678	Canada	1.52647	1.05798
-103.557	52.457	0.1	1.5	3.0678	Canada	1.52647	1.05798
-94.6574	52.4897	0.1	1.5	3.0678	Canada	1.52647	1.05798
-66.1354	52.501	0.1	1.5	3.0678	Canada	1.52647	1.05798
-110.998	52.5159	0.1	1.5	3.0678	Canada	1.52647	1.05798
-91.1471	52.5315	0.1	1.5	3.0678	Canada	1.52647	1.05798
-67.8256	52.5544	0.1	1.5	3.0678	Canada	1.52647	1.05798
-70.8878	52.5547	0.1	1.5	3.0678	Canada	1.52647	1.05798
-96.2365	52.5923	0.1	1.5	3.0678	Canada	1.52647	1.05798
-68.0112	52.5989	0.1	1.5	3.0678	Canada	1.52647	1.05798
-66.5146	52.6277	0.1	1.5	3.0678	Canada	1.52647	1.05798
-96.8139	52.6402	0.1	1.5	3.0678	Canada	1.52647	1.05798
-89.209	52.6475	0.1	1.5	3.0678	Canada	1.52647	1.05798
-65.7593	52.6477	0.1	1.5	3.0678	Canada	1.52647	1.05798
-84.7063	52.6608	0.1	1.5	3.0678	Canada	1.52647	1.05798
-68.8513	52.6769	0.1	1.5	3.0678	Canada	1.52647	1.05798
-86.7807	52.677	0.1	1.5	3.0678	Canada	1.52647	1.05798
-77.4784	52.7224	0.1	1.5	3.0678	Canada	1.52647	1.05798
-87.1258	52.7247	0.1	1.5	3.0678	Canada	1.52647	1.05798
-95.0737	52.7757	0.1	1.5	3.0678	Canada	1.52647	1.05798
-100.513	52.8508	0.1	1.5	3.0678	Canada	1.52647	1.05798
-90.521	52.8553	0.1	1.5	3.0678	Canada	1.52647	1.05798
-91.0448	52.8865	0.1	1.5	3.0678	Canada	1.52647	1.05798
-76.5526	52.8918	0.1	1.5	3.0678	Canada	1.52647	1.05798
-86.5873	52.8922	0.1	1.5	3.0678	Canada	1.52647	1.05798
-77.7454	52.9159	0.1	1.5	3.0678	Canada	1.52647	1.05798
-65.9704	52.9369	0.1	1.5	3.0678	Canada	1.52647	1.05798
-87.3276	52.9689	0.1	1.5	3.0678	Canada	1.52647	1.05798
-74.7485	52.9742	0.1	1.5	3.0678	Canada	1.52647	1.05798
-88.6788	52.983	0.1	1.5	3.0678	Canada	1.52647	1.05798
-67.3669	53.012	0.1	1.5	3.0678	Canada	1.52647	1.05798
-87.1352	53.0518	0.1	1.5	3.0678	Canada	1.52647	1.05798
-72.0865	53.1157	0.1	1.5	3.0678	Canada	1.52647	1.05798
-79.8765	53.1218	0.1	1.5	3.0678	Canada	1.52647	1.05798
-84.8068	53.1308	0.1	1.5	3.0678	Canada	1.52647	1.05798
-71.4313	53.1401	0.1	1.5	3.0678	Canada	1.52647	1.05798
-57.0923	53.151	0.1	1.5	3.0678	Canada	1.52647	1.05798
-61.3896	53.1925	0.1	1.5	3.0678	Canada	1.52647	1.05798
-73.6573	53.1966	0.1	1.5	3.0678	Canada	1.52647	1.05798
-71.6996	53.1988	0.1	1.5	3.0678	Canada	1.52647	1.05798
-90.7661	53.2012	0.1	1.5	3.0678	Canada	1.52647	1.05798
-58.5495	53.2092	0.1	1.5	3.0678	Canada	1.52647	1.05798
-89.5976	53.211	0.1	1.5	3.0678	Canada	1.52647	1.05798
-89.2788	53.2121	0.1	1.5	3.0678	Canada	1.52647	1.05798
-91.4964	53.2248	0.1	1.5	3.0678	Canada	1.52647	1.05798
-62.0594	53.23	0.1	1.5	3.0678	Canada	1.52647	1.05798
-62.0341	53.2381	0.1	1.5	3.0678	Canada	1.52647	1.05798
-89.3698	53.2382	0.1	1.5	3.0678	Canada	1.52647	1.05798
-99.9344	53.2505	0.1	1.5	3.0678	Canada	1.52647	1.05798
-89.5307	53.2507	0.1	1.5	3.0678	Canada	1.52647	1.05798
-80.0156	53.2519	0.1	1.5	3.0678	Canada	1.52647	1.05798
-76.0635	53.2597	0.1	1.5	3.0678	Canada	1.52647	1.05798
-90.9158	53.2639	0.1	1.5	3.0678	Canada	1.52647	1.05798
-89.3615	53.2644	0.1	1.5	3.0678	Canada	1.52647	1.05798
-80.0097	53.278	0.1	1.5	3.0678	Canada	1.52647	1.05798
-74.6073	53.281	0.1	1.5	3.0678	Canada	1.52647	1.05798
-101.08	53.2825	0.1	1.5	3.0678	Canada	1.52647	1.05798
-88.4531	53.2978	0.1	1.5	3.0678	Canada	1.52647	1.05798
-71.8563	53.2981	0.1	1.5	3.0678	Canada	1.52647	1.05798
-96.3268	53.3234	0.1	1.5	3.0678	Canada	1.52647	1.05798
-80.0678	53.3344	0.1	1.5	3.0678	Canada	1.52647	1.05798
-56.6372	53.337	0.1	1.5	3.0678	Canada	1.52647	1.05798
-89.5783	53.3428	0.1	1.5	3.0678	Canada	1.52647	1.05798
-89.0968	53.3472	0.1	1.5	3.0678	Canada	1.52647	1.05798
-78.8983	53.3487	0.1	1.5	3.0678	Canada	1.52647	1.05798
-79.9518	53.3571	0.1	1.5	3.0678	Canada	1.52647	1.05798
-75.2343	53.3586	0.1	1.5	3.0678	Canada	1.52647	1.05798
-61.9742	53.3586	0.1	1.5	3.0678	Canada	1.52647	1.05798
-77.224	53.3725	0.1	1.5	3.0678	Canada	1.52647	1.05798
-88.0185	53.3802	0.1	1.5	3.0678	Canada	1.52647	1.05798
-69.5846	53.3964	0.1	1.5	3.0678	Canada	1.52647	1.05798
-69.0576	53.3997	0.1	1.5	3.0678	Canada	1.52647	1.05798
-61.9785	53.4184	0.1	1.5	3.0678	Canada	1.52647	1.05798
-90.2384	53.4211	0.1	1.5	3.0678	Canada	1.52647	1.05798
-62.2187	53.4521	0.1	1.5	3.0678	Canada	1.52647	1.05798
-95.4713	53.4561	0.1	1.5	3.0678	Canada	1.52647	1.05798
-90.6719	53.4643	0.1	1.5	3.0678	Canada	1.52647	1.05798
-91.7736	53.4698	0.1	1.5	3.0678	Canada	1.52647	1.05798
-89.4986	53.47	0.1	1.5	3.0678	Canada	1.52647	1.05798
-78.2219	53.4727	0.1	1.5	3.0678	Canada	1.52647	1.05798
-68.8113	53.4735	0.1	1.5	3.0678	Canada	1.52647	1.05798
-73.3523	53.5003	0.1	1.5	3.0678	Canada	1.52647	1.05798
-91.7142	53.5015	0.1	1.5	3.0678	Canada	1.52647	1.05798
-72.3944	53.5289	0.1	1.5	3.0678	Canada	1.52647	1.05798
-88.7897	53.5539	0.1	1.5	3.0678	Canada	1.52647	1.05798
-69.6432	53.5585	0.1	1.5	3.0678	Canada	1.52647	1.05798
-66.466	53.569	0.1	1.5	3.0678	Canada	1.52647	1.05798
-68.6802	53.5726	0.1	1.5	3.0678	Canada	1.52647	1.05798
-58.2219	53.5737	0.1	1.5	3.0678	Canada	1.52647	1.05798
-90.5377	53.5746	0.1	1.5	3.0678	Canada	1.52647	1.05798
-130.468	53.5801	0.1	1.5	3.0678	Canada	1.52647	1.05798
-89.2782	53.5818	0.1	1.5	3.0678	Canada	1.52647	1.05798
-56.3615	53.6075	0.1	1.5	3.0678	Canada	1.52647	1.05798
-96.5979	53.6448	0.1	1.5	3.0678	Canada	1.52647	1.05798
-78.5385	53.6524	0.1	1.5	3.0678	Canada	1.52647	1.05798
-104.494	53.6598	0.1	1.5	3.0678	Canada	1.52647	1.05798
-64.1618	53.6616	0.1	1.5	3.0678	Canada	1.52647	1.05798
-78.2105	53.6641	0.1	1.5	3.0678	Canada	1.52647	1.05798
-78.4746	53.6652	0.1	1.5	3.0678	Canada	1.52647	1.05798
-64.8396	53.6769	0.1	1.5	3.0678	Canada	1.52647	1.05798
-63.2229	53.6783	0.1	1.5	3.0678	Canada	1.52647	1.05798
-67.7003	53.6879	0.1	1.5	3.0678	Canada	1.52647	1.05798
-88.5827	53.7015	0.1	1.5	3.0678	Canada	1.52647	1.05798
-63.4229	53.7049	0.1	1.5	3.0678	Canada	1.52647	1.05798
-96.1802	53.7134	0.1	1.5	3.0678	Canada	1.52647	1.05798
-89.2913	53.7154	0.1	1.5	3.0678	Canada	1.52647	1.05798
-66.289	53.7245	0.1	1.5	3.0678	Canada	1.52647	1.05798
-61.9437	53.7278	0.1	1.5	3.0678	Canada	1.52647	1.05798
-62.792	53.7287	0.1	1.5	3.0678	Canada	1.52647	1.05798
-62.0255	53.7365	0.1	1.5	3.0678	Canada	1.52647	1.05798
-115.929	53.7409	0.1	1.5	3.0678	Canada	1.52647	1.05798
-91.4599	53.7429	0.1	1.5	3.0678	Canada	1.52647	1.05798
-76.5238	53.7443	0.1	1.5	3.0678	Canada	1.52647	1.05798
-65.4448	53.7464	0.1	1.5	3.0678	Canada	1.52647	1.05798
-92.8711	53.7468	0.1	1.5	3.0678	Canada	1.52647	1.05798
-88.3801	53.7473	0.1	1.5	3.0678	Canada	1.52647	1.05798
-69.0832	53.7503	0.1	1.5	3.0678	Canada	1.52647	1.05798
-88.6929	53.7593	0.1	1.5	3.0678	Canada	1.52647	1.05798
-64.7297	53.7664	0.1	1.5	3.0678	Canada	1.52647	1.05798
-82.8825	53.7744	0.1	1.5	3.0678	Canada	1.52647	1.05798
-66.2302	53.815	0.1	1.5	3.0678	Canada	1.52647	1.05798
-60.9962	53.833	0.1	1.5	3.0678	Canada	1.52647	1.05798
-112.301	53.8396	0.1	1.5	3.0678	Canada	1.52647	1.05798
-88.803	53.8469	0.1	1.5	3.0678	Canada	1.52647	1.05798
-96.7242	53.8551	0.1	1.5	3.0678	Canada	1.52647	1.05798
-62.9529	53.8711	0.1	1.5	3.0678	Canada	1.52647	1.05798
-60.4787	53.8768	0.1	1.5	3.0678	Canada	1.52647	1.05798
-60.4968	53.8865	0.1	1.5	3.0678	Canada	1.52647	1.05798
-69.7729	53.8926	0.1	1.5	3.0678	Canada	1.52647	1.05798
-78.6188	53.8943	0.1	1.5	3.0678	Canada	1.52647	1.05798
-96.2382	53.9118	0.1	1.5	3.0678	Canada	1.52647	1.05798
-97.5352	53.9239	0.1	1.5	3.0678	Canada	1.52647	1.05798
-66.1362	53.924	0.1	1.5	3.0678	Canada	1.52647	1.05798
-69.4219	53.9244	0.1	1.5	3.0678	Canada	1.52647	1.05798
-64.2592	53.9351	0.1	1.5	3.0678	Canada	1.52647	1.05798
-91.4559	53.9476	0.1	1.5	3.0678	Canada	1.52647	1.05798
-90.5526	53.9503	0.1	1.5	3.0678	Canada	1.52647	1.05798
-89.4617	53.9512	0.1	1.5	3.0678	Canada	1.52647	1.05798
-90.9059	53.9605	0.1	1.5	3.0678	Canada	1.52647	1.05798
-94.051	53.974	0.1	1.5	3.0678	Canada	1.52647	1.05798
-63.5761	53.9883	0.1	1.5	3.0678	Canada	1.52647	1.05798
-68.6447	53.9905	0.1	1.5	3.0678	Canada	1.52647	1.05798
-95.6115	53.9932	0.1	1.5	3.0678	Canada	1.52647	1.05798
-85.2729	43.563	0.1	1.6	3.2723	United States of America	1.49914	1.03502
-90.4396	44.1868	0.1	1.6	3.2723	United States of America	1.49914	1.03502
-81.0404	44.5723	0.1	1.6	3.2723	Canada	1.49914	1.03502
-76.6611	44.5895	0.1	1.6	3.2723	Canada	1.49914	1.03502
-78.9938	44.8538	0.1	1.6	3.2723	Canada	1.49914	1.03502
-81.4043	45.0024	0.1	1.6	3.2723	Canada	1.49914	1.03502
-81.4269	45.1034	0.1	1.6	3.2723	Canada	1.49914	1.03502
-80.2434	45.6776	0.1	1.6	3.2723	Canada	1.49914	1.03502
-122.807	45.7487	0.1	1.6	3.2723	United States of America	1.49914	1.03502
-80.4257	45.827	0.1	1.6	3.2723	Canada	1.49914	1.03502
-80.6482	45.9117	0.1	1.6	3.2723	Canada	1.49914	1.03502
-81.1448	45.939	0.1	1.6	3.2723	Canada	1.49914	1.03502
-62.9707	46.0574	0.1	1.6	3.2723	Canada	1.49914	1.03502
-80.793	46.1475	0.1	1.6	3.2723	Canada	1.49914	1.03502
-60.6906	46.6712	0.1	1.6	3.2723	Canada	1.49914	1.03502
-66.3813	46.698	0.1	1.6	3.2723	Canada	1.49914	1.03502
-95.8859	46.7245	0.1	1.6	3.2723	United States of America	1.49914	1.03502
-88.6437	46.9075	0.1	1.6	3.2723	United States of America	1.49914	1.03502
-88.7877	46.9777	0.1	1.6	3.2723	United States of America	1.49914	1.03502
-75.5843	47.158	0.1	1.6	3.2723	Canada	1.49914	1.03502
-53.4149	47.4347	0.1	1.6	3.2723	Canada	1.49914	1.03502
-118.039	47.6945	0.1	1.6	3.2723	United States of America	1.49914	1.03502
-76.6828	47.7692	0.1	1.6	3.2723	Canada	1.49914	1.03502
-56.5943	47.8559	0.1	1.6	3.2723	Canada	1.49914	1.03502
-54.5938	47.8565	0.1	1.6	3.2723	Canada	1.49914	1.03502
-56.8101	47.8851	0.1	1.6	3.2723	Canada	1.49914	1.03502
-56.5162	47.8883	0.1	1.6	3.2723	Canada	1.49914	1.03502
-55.3438	47.9185	0.1	1.6	3.2723	Canada	1.49914	1.03502
-55.2243	47.9462	0.1	1.6	3.2723	Canada	1.49914	1.03502
-111.976	48.0177	0.1	1.6	3.2723	United States of America	1.49914	1.03502
-58.1142	48.0366	0.1	1.6	3.2723	Canada	1.49914	1.03502
-54.6961	48.0479	0.1	1.6	3.2723	Canada	1.49914	1.03502
-58.2148	48.0678	0.1	1.6	3.2723	Canada	1.49914	1.03502
-54.8447	48.1127	0.1	1.6	3.2723	Canada	1.49914	1.03502
-54.6774	48.1199	0.1	1.6	3.2723	Canada	1.49914	1.03502
-55.306	48.1512	0.1	1.6	3.2723	Canada	1.49914	1.03502
-54.3092	48.1514	0.1	1.6	3.2723	Canada	1.49914	1.03502
-55.8687	48.1522	0.1	1.6	3.2723	Canada	1.49914	1.03502
-54.3306	48.1818	0.1	1.6	3.2723	Canada	1.49914	1.03502
-54.4631	48.1968	0.1	1.6	3.2723	Canada	1.49914	1.03502
-54.7454	48.2285	0.1	1.6	3.2723	Canada	1.49914	1.03502
-54.9146	48.2884	0.1	1.6	3.2723	Canada	1.49914	1.03502
-57.2818	48.2888	0.1	1.6	3.2723	Canada	1.49914	1.03502
-54.4854	48.438	0.1	1.6	3.2723	Canada	1.49914	1.03502
-54.136	48.4914	0.1	1.6	3.2723	Canada	1.49914	1.03502
-55.8045	48.4954	0.1	1.6	3.2723	Canada	1.49914	1.03502
-56.2133	48.5263	0.1	1.6	3.2723	Canada	1.49914	1.03502
-55.9049	48.5276	0.1	1.6	3.2723	Canada	1.49914	1.03502
-58.5118	48.5506	0.1	1.6	3.2723	Canada	1.49914	1.03502
-54.866	48.5957	0.1	1.6	3.2723	Canada	1.49914	1.03502
-76.0217	48.8266	0.1	1.6	3.2723	Canada	1.49914	1.03502
-75.3605	48.8594	0.1	1.6	3.2723	Canada	1.49914	1.03502
-56.0271	48.8736	0.1	1.6	3.2723	Canada	1.49914	1.03502
-74.6759	48.8864	0.1	1.6	3.2723	Canada	1.49914	1.03502
[truncated: 254,687+ more rows]
